# Supplementary material for: The application value and limitations of metagenomic detection technology based on cerebrospinal fluid samples in suspected central nervous system infection: a retrospective study
Source: Front Microbiol. 2026 Jan 7;16:1689253. doi: 10.3389/fmicb.2025.1689253 (PMC12819739; doi:10.3389/fmicb.2025.1689253)
Supplement: Supplementary file 1 [file Data_Sheet_1.xlsx]

## Sheet: Sheet 1
nc_sublibrary_number	species_name	nc_reads
NC-1-C411D	Pseudomonas_stutzeri	10
NC-1-C411D	Pseudomonas_oleovorans	10
NC-1-C411D	Pseudomonas_alcaligenes	13
NC-1-C411D	Corynebacterium_accolens	13
NC-1-C411D	Corynebacterium_pseudogenitalium	10
NC-1-C411D	Enterococcus_cecorum	4
NC-1-C411D	Staphylococcus_warneri	40
NC-1-C411D	Acinetobacter_johnsonii	111
NC-1-C411D	Acinetobacter_lwoffii	19
NC-1-C411D	Acinetobacter_junii	10
NC-1-C411D	Acinetobacter_guillouiae	7
NC-1-C411D	Acinetobacter_ursingii	19
NC-1-C411D	Ralstonia_mannitolilytica	7
NC-1-C411D	Xanthomonas_campestris	59
NC-1-C411D	Propionibacterium_namnetense	28
NC-1-C411D	Cutibacterium_granulosum	22
NC-1-C411D	Micrococcus_luteus	22
NC-1-C411D	Micrococcus_lylae	7
NC-1-C411D	Gordonia_sputi	22
NC-1-C411D	Achromobacter_xylosoxidans	4
NC-1-C411D	Sphingomonas_melonis	7
NC-1-C411D	Brevundimonas_vesicularis	7
NC-1-C411D	Paracoccus_sanguinis	4
NC-1-C411D	Rhodococcus_erythropolis	28
NC-1-C411D	Agrobacterium_tumefaciens	4
NC-1-C411D	Halomonas_stevensii	7
NC-1-C411D	Sphingobium_xenophagum	13
NC-1-C411D	Pseudomonas_aeruginosa	34
NC-1-C411D	Moraxella_osloensis	206
NC-1-C411D	Moraxella_nonliquefaciens	7
NC-1-C411D	Corynebacterium_pseudodiphtheriticum	4
NC-1-C411D	Corynebacterium_propinquum	4
NC-1-C411D	Corynebacterium_aurimucosum	13
NC-1-C411D	Streptococcus_parasanguinis	4
NC-1-C411D	Streptococcus_sanguinis	4
NC-1-C411D	Streptococcus_pseudopneumoniae	4
NC-1-C411D	Staphylococcus_epidermidis	818
NC-1-C411D	Staphylococcus_hominis	157
NC-1-C411D	Staphylococcus_capitis	46
NC-1-C411D	Staphylococcus_haemolyticus	28
NC-1-C411D	Staphylococcus_cohnii	7
NC-1-C411D	Veillonella_parvula	4
NC-1-C411D	Propionibacterium_acnes	631
NC-1-C411D	Peptostreptococcus_stomatis	4
NC-1-C411D	Finegoldia_magna	10
NC-1-C411D	Pluralibacter_gergoviae	4
NC-1-C411D	Burkholderia_cepacia	13
NC-1-C411D	Malassezia_restricta	74
NC-1-C411D	Malassezia_globosa	7
NC-1-C411D	Aspergillus_sydowii	10
NC-1-C411D	Pseudomonas_fluorescens	4
NC-1-C411D	Rothia_mucilaginosa	4
NC-1-C411D	Candida_parapsilosis	31
NC-1-C411D	Microbacterium_aurum	4
NC-1-C411D	Acinetobacter_seifertii	4
NC-1-C411D	Cutibacterium_avidum	7
NC-1-C411D	Staphylococcus_pettenkoferi	13
NC-1-C411D	Staphylococcus_xylosus	4
NC-1-C411D	Staphylococcus_succinus	4
NC-1-C411D	Staphylococcus_saccharolyticus	4
NC-1-C411D	Corynebacterium_afermentans	7
NC-1-C411D	Corynebacterium_glucuronolyticum	4
NC-1-C411D	Corynebacterium_amycolatum	4
NC-1-C411D	Streptococcus_mutans	4
NC-1-C411D	Dolosigranulum_pigrum	16
NC-1-C411D	Massilia_alkalitolerans	4
NC-1-C411D	Lactobacillus_crispatus	4
NC-1-C411D	Brevibacterium_luteolum	7
NC-1-C411D	Brevibacterium_casei	4
NC-1-C411D	Peptoniphilus_rhinitidis	22
NC-1-C411D	Mycobacterium_frederiksbergense	4
NC-1-C411D	Mycobacterium_gilvum	4
NC-1-C411D	Mycobacterium_austroafricanum	4
NC-1-C411D	Mycobacterium_gallinarum	4
NC-1-C411D	Paracoccus_yeei	4
NC-1-C411D	Fusobacterium_periodonticum	4
NC-1-C411D	Stenotrophomonas_acidaminiphila	4
NC-1-C411D	Elizabethkingia_miricola	7
NC-1-C411D	Rhizobium_pusense	10
NC-1-C411D	Leptotrichia_buccalis	4
NC-1-C411D	Campylobacter_ureolyticus	4
NC-1-C411D	Alicyclobacillus_acidocaldarius	4
NC-1-C411D	Geobacillus_stearothermophilus	4
NC-1-C411D	Paramecium_bursaria_Chlorella_virus_FR483	7
NC-1-C411D	Aspergillus_ruber	13
NC-1-C411D	Acanthamoeba_palestinensis	4
NC-1-C411D	Corynebacterium_jeikeium	13
NC-1-C411D	Stenotrophomonas_maltophilia	4
NC-1-C411D	Klebsiella_aerogenes	4
NC-1-C411D	Moraxella_lacunata	7
NC-1-C411D	Burkholderia_multivorans	4
NC-1-C480D	Staphylococcus_warneri	25
NC-1-C480D	Staphylococcus_pasteuri	4
NC-1-C480D	Pseudomonas_alcaligenes	69
NC-1-C480D	Pseudomonas_oleovorans	21
NC-1-C480D	Acinetobacter_junii	293
NC-1-C480D	Acinetobacter_johnsonii	93
NC-1-C480D	Acinetobacter_lwoffii	18
NC-1-C480D	Acinetobacter_ursingii	7
NC-1-C480D	Acinetobacter_haemolyticus	4
NC-1-C480D	Acinetobacter_bereziniae	4
NC-1-C480D	Acinetobacter_guillouiae	4
NC-1-C480D	Corynebacterium_accolens	18
NC-1-C480D	Xanthomonas_campestris	52
NC-1-C480D	Cutibacterium_granulosum	14
NC-1-C480D	Propionibacterium_namnetense	11
NC-1-C480D	Rhodococcus_erythropolis	7
NC-1-C480D	Micrococcus_luteus	11
NC-1-C480D	Kocuria_rhizophila	7
NC-1-C480D	Brevundimonas_diminuta	7
NC-1-C480D	Sphingobium_xenophagum	4
NC-1-C480D	Cupriavidus_metallidurans	4
NC-1-C480D	Ralstonia_mannitolilytica	4
NC-1-C480D	Ralstonia_insidiosa	4
NC-1-C480D	Delftia_acidovorans	4
NC-1-C480D	Enterococcus_casseliflavus	14
NC-1-C480D	Staphylococcus_hominis	114
NC-1-C480D	Staphylococcus_capitis	35
NC-1-C480D	Propionibacterium_acnes	293
NC-1-C480D	Moraxella_osloensis	334
NC-1-C480D	Burkholderia_cepacia	4
NC-1-C480D	Pluralibacter_gergoviae	7
NC-1-C480D	Malassezia_restricta	131
NC-1-C480D	Staphylococcus_epidermidis	76
NC-1-C480D	Pseudomonas_aeruginosa	21
NC-1-C480D	Acinetobacter_baumannii	4
NC-1-C480D	Acinetobacter_pittii	4
NC-1-C480D	Gordonia_bronchialis	4
NC-1-C480D	Staphylococcus_haemolyticus	28
NC-1-C480D	Malassezia_globosa	7
NC-1-C480D	Peptoniphilus_rhinitidis	4
NC-1-C480D	Acinetobacter_seifertii	4
NC-1-C480D	Staphylococcus_xylosus	4
NC-1-C480D	Citrobacter_braakii	7
NC-1-C480D	Pectobacterium_carotovorum	4
NC-1-C480D	Corynebacterium_aurimucosum	11
NC-1-C480D	Corynebacterium_jeikeium	4
NC-1-C480D	Janibacter_indicus	14
NC-1-C480D	Acinetobacter_nosocomialis	4
NC-1-C480D	Staphylococcus_saccharolyticus	4
NC-1-C480D	Corynebacterium_afermentans	4
NC-1-C480D	Corynebacterium_tuberculostearicum	4
NC-1-C480D	Corynebacterium_minutissimum	4
NC-1-C480D	Enterococcus_gallinarum	7
NC-1-C480D	Lactobacillus_crispatus	11
NC-1-C480D	Brevibacterium_casei	4
NC-1-C480D	Stenotrophomonas_acidaminiphila	4
NC-1-C480D	Bordetella_avium	4
NC-1-C480D	Dermacoccus_nishinomiyaensis	4
NC-1-C480D	Roseomonas_mucosa	4
NC-1-C480D	Veillonella_parvula	7
NC-1-C480D	Cutibacterium_avidum	4
NC-1-C480D	Streptococcus_oralis	4
NC-1-C480D	Paracoccus_yeei	14
NC-1-C480D	Staphylococcus_vitulinus	4
NC-1-C480D	Propionibacterium_acidifaciens	4
NC-1-C480D	Corynebacterium_lipophiloflavum	4
NC-1-C480D	Corynebacterium_glutamicum	4
NC-1-C480D	Neisseria_elongata	4
NC-1-C480D	Actinomyces_dentalis	4
NC-1-C480D	Massilia_alkalitolerans	4
NC-1-C417D	Staphylococcus_hominis	186
NC-1-C417D	Staphylococcus_warneri	70
NC-1-C417D	Acinetobacter_lwoffii	155
NC-1-C417D	Acinetobacter_johnsonii	248
NC-1-C417D	Acinetobacter_junii	39
NC-1-C417D	Acinetobacter_ursingii	24
NC-1-C417D	Acinetobacter_guillouiae	8
NC-1-C417D	Propionibacterium_acnes	681
NC-1-C417D	Lactobacillus_crispatus	8
NC-1-C417D	Streptococcus_mitis	47
NC-1-C417D	Streptococcus_salivarius	124
NC-1-C417D	Corynebacterium_accolens	47
NC-1-C417D	Corynebacterium_propinquum	101
NC-1-C417D	Corynebacterium_pseudodiphtheriticum	109
NC-1-C417D	Pseudomonas_fluorescens	24
NC-1-C417D	Pseudomonas_veronii	16
NC-1-C417D	Pseudomonas_putida	8
NC-1-C417D	Pseudomonas_stutzeri	8
NC-1-C417D	Brevundimonas_vesicularis	8
NC-1-C417D	Micrococcus_luteus	31
NC-1-C417D	Methylobacterium_aquaticum	8
NC-1-C417D	Prevotella_timonensis	55
NC-1-C417D	Dolosigranulum_pigrum	209
NC-1-C417D	Propionibacterium_namnetense	140
NC-1-C417D	Cutibacterium_granulosum	47
NC-1-C417D	Kocuria_rhizophila	8
NC-1-C417D	Chryseobacterium_hominis	24
NC-1-C417D	Actinomyces_naeslundii	24
NC-1-C417D	Actinomyces_oris	16
NC-1-C417D	Leuconostoc_citreum	8
NC-1-C417D	Neisseria_subflava	24
NC-1-C417D	Capnocytophaga_gingivalis	24
NC-1-C417D	Rothia_mucilaginosa	341
NC-1-C417D	Rothia_aeria	24
NC-1-C417D	Peptoniphilus_rhinitidis	24
NC-1-C417D	Peptoniphilus_coxii	16
NC-1-C417D	Rhodococcus_erythropolis	24
NC-1-C417D	Rhodococcus_fascians	8
NC-1-C417D	Microbacterium_aurum	16
NC-1-C417D	Haemophilus_parainfluenzae	55
NC-1-C417D	Haemophilus_haemolyticus	93
NC-1-C417D	Veillonella_parvula	55
NC-1-C417D	Paracoccus_sanguinis	24
NC-1-C417D	Paracoccus_yeei	8
NC-1-C417D	Aerococcus_viridans	8
NC-1-C417D	Xanthomonas_campestris	70
NC-1-C417D	Gemella_morbillorum	8
NC-1-C417D	Gemella_haemolysans	39
NC-1-C417D	Sphingobium_xenophagum	8
NC-1-C417D	Fusobacterium_nucleatum	8
NC-1-C417D	Serratia_proteamaculans	8
NC-1-C417D	Finegoldia_magna	39
NC-1-C417D	Gordonia_sputi	16
NC-1-C417D	Mycobacterium_iranicum	8
NC-1-C417D	Aeromonas_caviae	8
NC-1-C417D	Massilia_timonae	8
NC-1-C417D	Atopobium_vaginae	8
NC-1-C417D	Lautropia_mirabilis	47
NC-1-C417D	Aggregatibacter_segnis	16
NC-1-C417D	Gardnerella_vaginalis	39
NC-1-C417D	Abiotrophia_defectiva	31
NC-1-C417D	Kytococcus_sedentarius	8
NC-1-C417D	Lawsonella_clevelandensis	16
NC-1-C417D	Varibaculum_cambriense	8
NC-1-C417D	Alcaligenes_faecalis	8
NC-1-C417D	Ralstonia_pickettii	8
NC-1-C417D	Dietzia_natronolimnaea	8
NC-1-C417D	Acinetobacter_seifertii	16
NC-1-C417D	Acinetobacter_radioresistens	8
NC-1-C417D	Acinetobacter_pittii	16
NC-1-C417D	Cutibacterium_avidum	8
NC-1-C417D	Enterococcus_casseliflavus	16
NC-1-C417D	Staphylococcus_haemolyticus	8
NC-1-C417D	Staphylococcus_capitis	55
NC-1-C417D	Staphylococcus_aureus	47
NC-1-C417D	Staphylococcus_pettenkoferi	16
NC-1-C417D	Staphylococcus_equorum	24
NC-1-C417D	Staphylococcus_arlettae	8
NC-1-C417D	Staphylococcus_xylosus	16
NC-1-C417D	Staphylococcus_cohnii	39
NC-1-C417D	Staphylococcus_vitulinus	8
NC-1-C417D	Shewanella_baltica	16
NC-1-C417D	Streptococcus_oralis	39
NC-1-C417D	Streptococcus_sanguinis	55
NC-1-C417D	Streptococcus_cristatus	8
NC-1-C417D	Streptococcus_parasanguinis	16
NC-1-C417D	Streptococcus_gordonii	8
NC-1-C417D	Corynebacterium_matruchotii	24
NC-1-C417D	Corynebacterium_jeikeium	16
NC-1-C417D	Corynebacterium_simulans	39
NC-1-C417D	Corynebacterium_afermentans	8
NC-1-C417D	Prevotella_intermedia	16
NC-1-C417D	Prevotella_denticola	8
NC-1-C417D	Prevotella_buccalis	8
NC-1-C417D	Actinomyces_dentalis	24
NC-1-C417D	Pluralibacter_gergoviae	8
NC-1-C417D	Peptoniphilus_lacrimalis	16
NC-1-C417D	Porphyromonas_gingivalis	16
NC-1-C417D	Porphyromonas_somerae	8
NC-1-C417D	Burkholderia_cepacia	8
NC-1-C417D	Brevibacterium_epidermidis	8
NC-1-C417D	Malassezia_restricta	209
NC-1-C417D	Malassezia_japonica	8
NC-1-C417D	Aspergillus_ruber	8
NC-1-C417D	Staphylococcus_epidermidis	171
NC-1-C417D	Moraxella_osloensis	233
NC-1-C417D	Pseudomonas_aeruginosa	16
NC-1-C417D	Stenotrophomonas_maltophilia	8
NC-1-C417D	Malassezia_globosa	8
NC-1-C417D	Candida_parapsilosis	8
NC-1-C417D	Streptococcus_pseudopneumoniae	8
NC-1-C417D	Streptococcus_pneumoniae	16
NC-1-C417D	Halomonas_stevensii	8
NC-1-C417D	Prevotella_oris	24
NC-1-C417D	Fusobacterium_periodonticum	8
NC-1-C417D	Bacteroides_heparinolyticus	8
NC-1-C417D	Oribacterium_parvum	8
NC-1-C417D	Treponema_vincentii	8
NC-1-C417D	Porphyromonas_endodontalis	16
NC-1-C417D	Parvimonas_micra	8
NC-1-C417D	Moraxella_catarrhalis	8
NC-1-C417D	Veillonella_atypica	8
NC-1-C417D	Prevotella_bivia	124
NC-1-C417D	Stenotrophomonas_acidaminiphila	8
NC-1-C417D	Kingella_denitrificans	8
NC-1-C417D	Staphylococcus_sciuri	8
NC-1-C417D	Propionibacterium_propionicum	8
NC-1-C417D	Streptococcus_thermophilus	39
NC-1-C417D	Streptococcus_anginosus	8
NC-1-C417D	Streptococcus_australis	8
NC-1-C417D	Streptococcus_infantis	16
NC-1-C417D	Haemophilus_sputorum	24
NC-1-C417D	Brevibacterium_casei	8
NC-1-C478D	Staphylococcus_epidermidis	371
NC-1-C478D	Staphylococcus_warneri	98
NC-1-C478D	Staphylococcus_pasteuri	10
NC-1-C478D	Corynebacterium_falsenii	1926
NC-1-C478D	Corynebacterium_pseudogenitalium	14
NC-1-C478D	Corynebacterium_accolens	10
NC-1-C478D	Streptococcus_sanguinis	14
NC-1-C478D	Elizabethkingia_anophelis	444
NC-1-C478D	Moraxella_osloensis	266
NC-1-C478D	Acinetobacter_junii	86
NC-1-C478D	Acinetobacter_johnsonii	53
NC-1-C478D	Acinetobacter_soli	29
NC-1-C478D	Acinetobacter_ursingii	13
NC-1-C478D	Acinetobacter_lwoffii	10
NC-1-C478D	Acinetobacter_guillouiae	15
NC-1-C478D	Acinetobacter_bereziniae	3
NC-1-C478D	Propionibacterium_acnes	401
NC-1-C478D	Veillonella_parvula	7
NC-1-C478D	Kocuria_rhizophila	52
NC-1-C478D	Kocuria_kristinae	25
NC-1-C478D	Kocuria_varians	3
NC-1-C478D	Lactococcus_lactis	115
NC-1-C478D	Lactococcus_garvieae	32
NC-1-C478D	Serratia_marcescens	122
NC-1-C478D	Prevotella_bivia	13
NC-1-C478D	Rothia_mucilaginosa	7
NC-1-C478D	Cutibacterium_granulosum	52
NC-1-C478D	Propionibacterium_namnetense	28
NC-1-C478D	Pseudomonas_aeruginosa	13
NC-1-C478D	Pseudomonas_fulva	5
NC-1-C478D	Pseudomonas_oleovorans	2
NC-1-C478D	Pseudomonas_alcaligenes	10
NC-1-C478D	Pseudomonas_protegens	2
NC-1-C478D	Pseudomonas_veronii	3
NC-1-C478D	Dolosigranulum_pigrum	15
NC-1-C478D	Gardnerella_vaginalis	29
NC-1-C478D	Xanthomonas_campestris	22
NC-1-C478D	Atopobium_vaginae	10
NC-1-C478D	Micrococcus_luteus	155
NC-1-C478D	Paracoccus_yeei	10
NC-1-C478D	Paracoccus_sanguinis	5
NC-1-C478D	Sphingobium_xenophagum	6
NC-1-C478D	Granulicatella_elegans	5
NC-1-C478D	Macrococcus_caseolyticus	5
NC-1-C478D	Lautropia_mirabilis	6
NC-1-C478D	Chryseobacterium_hominis	21
NC-1-C478D	Stenotrophomonas_maltophilia	3
NC-1-C478D	Janibacter_indicus	7
NC-1-C478D	Brevundimonas_vesicularis	6
NC-1-C478D	Burkholderia_cepacia	5
NC-1-C478D	Sphingomonas_melonis	3
NC-1-C478D	Sphingomonas_paucimobilis	2
NC-1-C478D	Gordonia_bronchialis	2
NC-1-C478D	Comamonas_testosteroni	2
NC-1-C478D	Pantoea_agglomerans	2
NC-1-C478D	Rhodococcus_erythropolis	3
NC-1-C478D	Staphylococcus_hominis	97
NC-1-C478D	Staphylococcus_pettenkoferi	180
NC-1-C478D	Staphylococcus_capitis	56
NC-1-C478D	Corynebacterium_striatum	9
NC-1-C478D	Streptococcus_salivarius	5
NC-1-C478D	Malassezia_restricta	71
NC-1-C478D	Malassezia_globosa	65
NC-1-C478D	Staphylococcus_haemolyticus	56
NC-1-C478D	Corynebacterium_simulans	5
NC-1-C478D	Corynebacterium_amycolatum	76
NC-1-C478D	Streptococcus_mitis	15
NC-1-C478D	Moraxella_catarrhalis	13
NC-1-C478D	Malassezia_furfur	33
NC-1-C478D	Malassezia_yamatoensis	3
NC-1-C478D	Ralstonia_mannitolilytica	2
NC-1-C478D	Pseudomonas_oryzihabitans	2
NC-1-C478D	Sphingomonas_adhaesiva	2
NC-1-C478D	Rhodococcus_fascians	9
NC-1-C478D	Methylobacterium_radiotolerans	3
NC-1-C478D	Enterobacter_ludwigii	2
NC-1-C478D	Corynebacterium_kroppenstedtii	5
NC-1-C478D	Klebsiella_michiganensis	19
NC-1-C478D	Agrobacterium_tumefaciens	2
NC-1-C478D	Achromobacter_xylosoxidans	2
NC-1-C478D	Actinomyces_oris	5
NC-1-C478D	Mycobacterium_iranicum	2
NC-1-C478D	Pluralibacter_gergoviae	3
NC-1-C478D	Roseomonas_mucosa	5
NC-1-C478D	Aerococcus_viridans	5
NC-1-C478D	Empedobacter_brevis	2
NC-1-C478D	Staphylococcus_cohnii	18
NC-1-C478D	Aspergillus_sydowii	2
NC-1-C478D	Aspergillus_glaucus	2
NC-1-C478D	Aspergillus_versicolor	2
NC-1-C478D	Acinetobacter_seifertii	9
NC-1-C478D	Acinetobacter_pittii	3
NC-1-C478D	Acinetobacter_radioresistens	3
NC-1-C478D	Corynebacterium_matruchotii	10
NC-1-C478D	Corynebacterium_aurimucosum	23
NC-1-C478D	Corynebacterium_coyleae	38
NC-1-C478D	Corynebacterium_propinquum	11
NC-1-C478D	Corynebacterium_ureicelerivorans	3
NC-1-C478D	Corynebacterium_resistens	3
NC-1-C478D	Corynebacterium_xerosis	3
NC-1-C478D	Corynebacterium_tuberculostearicum	13
NC-1-C478D	Staphylococcus_aureus	3
NC-1-C478D	Staphylococcus_equorum	13
NC-1-C478D	Staphylococcus_caprae	382
NC-1-C478D	Moraxella_atlantae	23
NC-1-C478D	Streptococcus_oralis	7
NC-1-C478D	Streptococcus_gordonii	6
NC-1-C478D	Streptococcus_thermophilus	6
NC-1-C478D	Prevotella_melaninogenica	3
NC-1-C478D	Prevotella_timonensis	6
NC-1-C478D	Neisseria_elongata	3
NC-1-C478D	Actinomyces_massiliensis	7
NC-1-C478D	Rothia_aeria	6
NC-1-C478D	Rothia_dentocariosa	9
NC-1-C478D	Porphyromonas_gingivalis	3
NC-1-C478D	Peptoniphilus_rhinitidis	3
NC-1-C478D	Peptoniphilus_lacrimalis	3
NC-1-C478D	Dermacoccus_nishinomiyaensis	15
NC-1-C478D	Brevibacterium_casei	15
NC-1-C478D	Finegoldia_magna	3
NC-1-C478D	Bifidobacterium_breve	11
NC-1-C478D	Capnocytophaga_sputigena	3
NC-1-C478D	Aeromonas_caviae	9
NC-1-C478D	Stenotrophomonas_acidaminiphila	3
NC-1-C478D	Abiotrophia_defectiva	3
NC-1-C478D	Varibaculum_cambriense	3
NC-1-C478D	Actinomyces_naeslundii	13
NC-1-C478D	Haemophilus_parainfluenzae	7
NC-1-C478D	Enterobacter_cloacae	5
NC-1-C478D	Enterobacter_hormaechei	6
NC-1-C478D	Prevotella_denticola	3
NC-1-C478D	Prevotella_veroralis	3
NC-1-C478D	Bifidobacterium_dentium	5
NC-1-C478D	Kytococcus_sedentarius	7
NC-1-C478D	Leclercia_adecarboxylata	3
Control-2-C441D	Enterococcus_gallinarum	8
Control-2-C441D	Acinetobacter_lwoffii	389
Control-2-C441D	Acinetobacter_johnsonii	295
Control-2-C441D	Acinetobacter_junii	101
Control-2-C441D	Acinetobacter_ursingii	5
Control-2-C441D	Acinetobacter_bereziniae	3
Control-2-C441D	Acinetobacter_soli	3
Control-2-C441D	Ralstonia_pickettii	3
Control-2-C441D	Ralstonia_mannitolilytica	3
Control-2-C441D	Pantoea_vagans	3
Control-2-C441D	Pantoea_agglomerans	53
Control-2-C441D	Macrococcus_caseolyticus	8
Control-2-C441D	Streptococcus_mitis	8
Control-2-C441D	Pseudomonas_aeruginosa	32
Control-2-C441D	Pseudomonas_fluorescens	24
Control-2-C441D	Pseudomonas_oleovorans	8
Control-2-C441D	Pseudomonas_stutzeri	5
Control-2-C441D	Pseudomonas_alcaligenes	20
Control-2-C441D	Pseudomonas_fulva	17
Control-2-C441D	Pseudomonas_oryzihabitans	8
Control-2-C441D	Pseudomonas_mosselii	3
Control-2-C441D	Pseudomonas_putida	5
Control-2-C441D	Pseudomonas_protegens	3
Control-2-C441D	Pseudomonas_veronii	3
Control-2-C441D	Globicatella_sulfidifaciens	3
Control-2-C441D	Tannerella_forsythia	27
Control-2-C441D	Shewanella_baltica	96
Control-2-C441D	Brevundimonas_vesicularis	39
Control-2-C441D	Brevundimonas_diminuta	15
Control-2-C441D	Kocuria_rhizophila	5
Control-2-C441D	Kocuria_varians	3
Control-2-C441D	Kocuria_kristinae	8
Control-2-C441D	Moraxella_osloensis	422
Control-2-C441D	Corynebacterium_pseudogenitalium	8
Control-2-C441D	Corynebacterium_accolens	15
Control-2-C441D	Staphylococcus_warneri	56
Control-2-C441D	Staphylococcus_pasteuri	15
Control-2-C441D	Chryseobacterium_hominis	108
Control-2-C441D	Propionibacterium_acnes	271
Control-2-C441D	Xanthomonas_campestris	8
Control-2-C441D	Serratia_proteamaculans	15
Control-2-C441D	Rhodococcus_fascians	5
Control-2-C441D	Rhodococcus_erythropolis	12
Control-2-C441D	Citrobacter_braakii	3
Control-2-C441D	Janibacter_indicus	15
Control-2-C441D	Microbacterium_aurum	3
Control-2-C441D	Micrococcus_luteus	32
Control-2-C441D	Propionibacterium_namnetense	20
Control-2-C441D	Cutibacterium_granulosum	15
Control-2-C441D	Delftia_acidovorans	3
Control-2-C441D	Paracoccus_sanguinis	3
Control-2-C441D	Sphingomonas_melonis	3
Control-2-C441D	Ochrobactrum_anthropi	3
Control-2-C441D	Massilia_timonae	5
Control-2-C441D	Mycobacterium_iranicum	5
Control-2-C441D	Gordonia_bronchialis	3
Control-2-C441D	Gordonia_sputi	8
Control-2-C441D	Methylobacterium_radiotolerans	5
Control-2-C441D	Methylobacterium_mesophilicum	5
Control-2-C441D	Malassezia_restricta	48
Control-2-C441D	Aspergillus_sydowii	12
Control-2-C441D	Aspergillus_glaucus	3
Control-2-C441D	Aspergillus_versicolor	3
Control-2-C441D	Candida_parapsilosis	36
Control-2-C441D	Rothia_mucilaginosa	10
Control-2-C441D	Lautropia_mirabilis	5
Control-2-C441D	Actinomyces_graevenitzii	5
Control-2-C441D	Granulicatella_adiacens	3
NC-1-C439D	Acinetobacter_johnsonii	621
NC-1-C439D	Acinetobacter_junii	109
NC-1-C439D	Acinetobacter_lwoffii	618
NC-1-C439D	Acinetobacter_guillouiae	7
NC-1-C439D	Acinetobacter_ursingii	47
NC-1-C439D	Acinetobacter_haemolyticus	4
NC-1-C439D	Acinetobacter_soli	4
NC-1-C439D	Acinetobacter_bereziniae	4
NC-1-C439D	Pseudomonas_alcaligenes	21
NC-1-C439D	Pseudomonas_stutzeri	2
NC-1-C439D	Pseudomonas_oleovorans	16
NC-1-C439D	Pseudomonas_fluorescens	30
NC-1-C439D	Pseudomonas_chlororaphis	2
NC-1-C439D	Pseudomonas_oryzihabitans	6
NC-1-C439D	Pseudomonas_veronii	11
NC-1-C439D	Pseudomonas_mendocina	2
NC-1-C439D	Pseudomonas_mosselii	3
NC-1-C439D	Corynebacterium_kroppenstedtii	9
NC-1-C439D	Corynebacterium_pseudogenitalium	4
NC-1-C439D	Staphylococcus_warneri	75
NC-1-C439D	Staphylococcus_pasteuri	14
NC-1-C439D	Propionibacterium_namnetense	32
NC-1-C439D	Cutibacterium_granulosum	7
NC-1-C439D	Kocuria_rhizophila	9
NC-1-C439D	Kocuria_varians	14
NC-1-C439D	Rhodococcus_erythropolis	15
NC-1-C439D	Rhodococcus_fascians	12
NC-1-C439D	Brevundimonas_vesicularis	40
NC-1-C439D	Brevundimonas_diminuta	8
NC-1-C439D	Xanthomonas_campestris	107
NC-1-C439D	Pantoea_agglomerans	41
NC-1-C439D	Micrococcus_luteus	11
NC-1-C439D	Enterobacter_ludwigii	2
NC-1-C439D	Paracoccus_sanguinis	65
NC-1-C439D	Sphingomonas_melonis	4
NC-1-C439D	Janibacter_indicus	16
NC-1-C439D	Microbacterium_paraoxydans	3
NC-1-C439D	Microbacterium_aurum	8
NC-1-C439D	Sphingobium_xenophagum	15
NC-1-C439D	Chryseobacterium_hominis	58
NC-1-C439D	Methylobacterium_aquaticum	3
NC-1-C439D	Methylobacterium_brachiatum	2
NC-1-C439D	Methylobacterium_radiotolerans	3
NC-1-C439D	Mycobacterium_iranicum	12
NC-1-C439D	Alcaligenes_faecalis	2
NC-1-C439D	Comamonas_testosteroni	5
NC-1-C439D	Comamonas_kerstersii	3
NC-1-C439D	Weissella_viridescens	2
NC-1-C439D	Delftia_acidovorans	2
NC-1-C439D	Aerococcus_viridans	12
NC-1-C439D	Agrobacterium_tumefaciens	3
NC-1-C439D	Massilia_timonae	6
NC-1-C439D	Gordonia_bronchialis	2
NC-1-C439D	Achromobacter_xylosoxidans	3
NC-1-C439D	Macrococcus_caseolyticus	3
NC-1-C439D	Acinetobacter_pittii	11
NC-1-C439D	Moraxella_nonliquefaciens	23
NC-1-C439D	Streptococcus_oralis	11
NC-1-C439D	Streptococcus_australis	3
NC-1-C439D	Corynebacterium_propinquum	10
NC-1-C439D	Corynebacterium_striatum	5
NC-1-C439D	Corynebacterium_matruchotii	11
NC-1-C439D	Burkholderia_cepacia	8
NC-1-C439D	Staphylococcus_hominis	310
NC-1-C439D	Staphylococcus_epidermidis	138
NC-1-C439D	Staphylococcus_haemolyticus	39
NC-1-C439D	Staphylococcus_pettenkoferi	27
NC-1-C439D	Staphylococcus_capitis	19
NC-1-C439D	Staphylococcus_cohnii	4
NC-1-C439D	Staphylococcus_saccharolyticus	3
NC-1-C439D	Actinomyces_dentalis	8
NC-1-C439D	Actinomyces_naeslundii	14
NC-1-C439D	Prevotella_melaninogenica	15
NC-1-C439D	Prevotella_timonensis	16
NC-1-C439D	Prevotella_intermedia	10
NC-1-C439D	Pluralibacter_gergoviae	9
NC-1-C439D	Bifidobacterium_breve	10
NC-1-C439D	Pantoea_dispersa	11
NC-1-C439D	Pantoea_vagans	12
NC-1-C439D	Shewanella_baltica	88
NC-1-C439D	Veillonella_parvula	10
NC-1-C439D	Enterococcus_gallinarum	14
NC-1-C439D	Enterococcus_casseliflavus	11
NC-1-C439D	Rothia_mucilaginosa	16
NC-1-C439D	Serratia_proteamaculans	18
NC-1-C439D	Enterobacter_kobei	18
NC-1-C439D	Paracoccus_yeei	19
NC-1-C439D	Stenotrophomonas_acidaminiphila	4
NC-1-C439D	Microbacterium_testaceum	3
NC-1-C439D	Atopobium_vaginae	4
NC-1-C439D	Psychrobacter_cryohalolentis	10
NC-1-C439D	Empedobacter_falsenii	3
NC-1-C439D	Peptoniphilus_coxii	9
NC-1-C439D	Chryseobacterium_indologenes	14
NC-1-C439D	Gemella_haemolysans	4
NC-1-C439D	Bacteroides_xylanolyticus	6
NC-1-C439D	Anaerococcus_lactolyticus	3
NC-1-C439D	Porphyromonas_somerae	7
NC-1-C439D	Brevibacterium_casei	6
NC-1-C439D	Raoultella_terrigena	11
NC-1-C439D	Mogibacterium_timidum	3
NC-1-C439D	Treponema_lecithinolyticum	3
NC-1-C439D	Rhizobium_pusense	6
NC-1-C439D	Brochothrix_thermosphacta	28
NC-1-C439D	Rahnella_aquatilis	31
NC-1-C439D	Debaryomyces_hansenii	735
NC-1-C439D	Malassezia_restricta	50
NC-1-C439D	Aspergillus_sydowii	673
NC-1-C439D	Aspergillus_glaucus	22
NC-1-C439D	Aspergillus_versicolor	68
NC-1-C439D	Aspergillus_ruber	6
NC-1-C439D	Echinococcus_canadensis	3
NC-1-C439D	Moraxella_osloensis	1216
NC-1-C439D	Propionibacterium_acnes	207
NC-1-C439D	Streptococcus_sanguinis	346
NC-1-C439D	Streptococcus_mitis	4
NC-1-C439D	Pseudomonas_aeruginosa	83
NC-1-C439D	Corynebacterium_falsenii	37
NC-1-C439D	Corynebacterium_amycolatum	5
NC-1-C439D	Actinomyces_oris	7
NC-1-C439D	Haemophilus_parainfluenzae	12
NC-1-C439D	Serratia_marcescens	4
NC-1-C439D	Enterobacter_cloacae	8
NC-1-C439D	Enterobacter_hormaechei	7
NC-1-C439D	Stenotrophomonas_maltophilia	13
NC-1-C439D	Candida_parapsilosis	115
NC-1-C439D	Malassezia_globosa	13
NC-1-C439D	Ralstonia_mannitolilytica	3
NC-1-C439D	Pseudomonas_fulva	3
NC-1-C439D	Sphingomonas_echinoides	2
NC-1-C439D	Sphingomonas_adhaesiva	4
NC-1-C439D	Corynebacterium_accolens	13
NC-1-C439D	Kocuria_kristinae	4
NC-1-C439D	Microbacterium_oxydans	2
NC-1-C439D	Microbacterium_maritypicum	3
NC-1-C439D	Halomonas_stevensii	3
NC-1-C439D	Gordonia_sputi	7
NC-1-C439D	Dietzia_natronolimnaea	5
NC-1-C439D	Acinetobacter_radioresistens	3
NC-1-C439D	Pseudomonas_viridiflava	9
NC-1-C439D	Moraxella_catarrhalis	6
NC-1-C439D	Corynebacterium_aurimucosum	8
NC-1-C439D	Corynebacterium_glucuronolyticum	3
NC-1-C439D	Corynebacterium_pseudodiphtheriticum	4
NC-1-C439D	Streptococcus_gordonii	7
NC-1-C439D	Citrobacter_braakii	9
NC-1-C439D	Serratia_liquefaciens	10
NC-1-C439D	Staphylococcus_equorum	12
NC-1-C439D	Staphylococcus_aureus	3
NC-1-C439D	Klebsiella_quasipneumoniae	4
NC-1-C439D	Chryseobacterium_gleum	3
NC-1-C439D	Ochrobactrum_intermedium	3
NC-1-C439D	Pantoea_ananatis	3
NC-1-C439D	Rothia_aeria	7
NC-1-C439D	Capnocytophaga_ochracea	3
NC-1-C439D	Neisseria_subflava	8
NC-1-C439D	Dermacoccus_nishinomiyaensis	79
NC-1-C439D	Bacteroides_stercoris	3
NC-1-C439D	Bacteroides_graminisolvens	4
NC-1-C439D	Aeromonas_caviae	7
NC-1-C439D	Finegoldia_magna	4
NC-1-C439D	Lautropia_mirabilis	7
NC-1-C439D	Dolosigranulum_pigrum	6
NC-1-C439D	Porphyromonas_endodontalis	3
NC-1-C439D	Psychrobacter_phenylpyruvicus	7
NC-1-C439D	Brevibacterium_linens	3
NC-1-C439D	Gardnerella_vaginalis	3
NC-1-C439D	Leclercia_adecarboxylata	4
NC-1-C439D	Pectobacterium_carotovorum	5
NC-1-C439D	Treponema_denticola	3
NC-1-C439D	Malassezia_yamatoensis	274
NC-1-C439D	Corynespora_cassiicola	3
NC-1-C439D	Malassezia_furfur	14
NC-1-C439D	Malassezia_japonica	42
NC-1-C439D	Ancylostoma_duodenale	5
NC-1-C439D	Ralstonia_pickettii	2
NC-1-C439D	Enterobacter_asburiae	4
NC-1-C439D	Klebsiella_pneumoniae	4
NC-1-C439D	Rickettsia_felis	2
NC-1-C439D	Acinetobacter_seifertii	11
NC-1-C439D	Staphylococcus_xylosus	5
NC-1-C439D	Streptococcus_cristatus	5
NC-1-C439D	Leuconostoc_lactis	4
NC-1-C439D	Leuconostoc_mesenteroides	3
NC-1-C439D	Prevotella_nigrescens	5
NC-1-C439D	Prevotella_bivia	3
NC-1-C439D	Prevotella_denticola	4
NC-1-C439D	Actinomyces_odontolytica	6
NC-1-C439D	Elizabethkingia_anophelis	12
NC-1-C439D	Shewanella_putrefaciens	5
NC-1-C439D	Aeromonas_media	3
NC-1-C439D	Peptoniphilus_duerdenii	3
NC-1-C439D	Granulicatella_elegans	9
NC-1-C439D	Fusobacterium_periodonticum	3
NC-1-C439D	Campylobacter_concisus	3
NC-1-C439D	Treponema_vincentii	12
NC-1-C439D	Peptostreptococcus_stomatis	3
NC-1-C439D	Lawsonella_clevelandensis	3
NC-1-C439D	Klebsiella_variicola	4
NC-1-C437D	Acinetobacter_johnsonii	140
NC-1-C437D	Acinetobacter_junii	40
NC-1-C437D	Acinetobacter_ursingii	30
NC-1-C437D	Acinetobacter_bereziniae	10
NC-1-C437D	Acinetobacter_guillouiae	5
NC-1-C437D	Acinetobacter_haemolyticus	5
NC-1-C437D	Acinetobacter_lwoffii	60
NC-1-C437D	Chryseobacterium_hominis	260
NC-1-C437D	Gordonia_sputi	90
NC-1-C437D	Gordonia_bronchialis	65
NC-1-C437D	Gordonia_polyisoprenivorans	15
NC-1-C437D	Microbacterium_aurum	265
NC-1-C437D	Microbacterium_paraoxydans	10
NC-1-C437D	Pseudomonas_oleovorans	50
NC-1-C437D	Pseudomonas_fulva	5
NC-1-C437D	Pseudomonas_fluorescens	15
NC-1-C437D	Pseudomonas_veronii	5
NC-1-C437D	Pseudomonas_putida	10
NC-1-C437D	Pseudomonas_alcaligenes	5
NC-1-C437D	Pseudomonas_stutzeri	10
NC-1-C437D	Sphingomonas_echinoides	55
NC-1-C437D	Sphingomonas_melonis	15
NC-1-C437D	Rhodococcus_fascians	170
NC-1-C437D	Rhodococcus_erythropolis	70
NC-1-C437D	Micrococcus_luteus	10
NC-1-C437D	Paracoccus_sanguinis	50
NC-1-C437D	Janibacter_indicus	25
NC-1-C437D	Propionibacterium_namnetense	30
NC-1-C437D	Cutibacterium_granulosum	15
NC-1-C437D	Brevundimonas_vesicularis	15
NC-1-C437D	Brevundimonas_diminuta	5
NC-1-C437D	Mycobacterium_abscessus	5
NC-1-C437D	Pantoea_agglomerans	15
NC-1-C437D	Xanthomonas_campestris	40
NC-1-C437D	Actinomyces_polynesiensis	30
NC-1-C437D	Staphylococcus_capitis	10
NC-1-C437D	Moraxella_osloensis	725
NC-1-C437D	Paracoccus_yeei	35
NC-1-C437D	Pluralibacter_gergoviae	10
NC-1-C437D	Geobacillus_stearothermophilus	65
NC-1-C437D	Malassezia_restricta	235
NC-1-C437D	Malassezia_japonica	155
NC-1-C437D	Propionibacterium_acnes	265
NC-1-C437D	Chryseobacterium_indologenes	40
NC-1-C437D	Actinomyces_naeslundii	5
NC-1-C437D	Staphylococcus_hominis	25
NC-1-C437D	Staphylococcus_epidermidis	25
NC-1-C437D	Dermacoccus_nishinomiyaensis	55
NC-1-C437D	Pseudomonas_aeruginosa	160
NC-1-C437D	Malassezia_globosa	30
NC-1-C437D	Candida_parapsilosis	70
NC-1-C437D	Acinetobacter_soli	10
NC-1-C437D	Staphylococcus_warneri	25
NC-1-C437D	Corynebacterium_accolens	10
NC-1-C437D	Comamonas_terrigena	5
NC-1-C437D	Agrobacterium_tumefaciens	5
NC-1-C437D	Ochrobactrum_anthropi	10
NC-1-C437D	Kocuria_rhizophila	5
NC-1-C437D	Sphingobium_xenophagum	5
NC-1-C437D	Massilia_timonae	10
NC-1-C437D	Aerococcus_viridans	5
NC-1-C437D	Gordonia_amarae	5
NC-1-C437D	Burkholderia_cepacia	5
NC-1-C437D	Rhizobium_pusense	20
NC-1-C437D	Brochothrix_thermosphacta	10
NC-1-C437D	Trichosporon_ovoides	5
NC-1-C437D	Stenotrophomonas_maltophilia	10
NC-1-C437D	Malassezia_yamatoensis	10
NC-1-C437D	Rothia_mucilaginosa	5
NC-1-C437D	Enterococcus_cecorum	20
NC-1-C437D	Abiotrophia_defectiva	5
NC-1-C437D	Veillonella_parvula	5
NC-1-C437D	Lautropia_mirabilis	5
NC-1-C437D	Roseomonas_mucosa	5
NC-1-C437D	Streptococcus_mitis	10
NC-1-C437D	Mycobacterium_holsaticum	5
NC-1-C437D	Corynebacterium_falsenii	65
NC-1-C437D	Neisseria_subflava	5
NC-1-C437D	Rothia_dentocariosa	5
NC-1-C437D	Leuconostoc_lactis	20
NC-1-C437D	Prevotella_bivia	5
NC-1-C437D	Aeromonas_salmonicida	15
NC-1-C437D	Lactobacillus_crispatus	5
NC-1-C437D	Shewanella_baltica	10
NC-1-C437D	Massilia_alkalitolerans	5
NC-1-C437D	Psychrobacter_phenylpyruvicus	10
NC-1-C437D	Capnocytophaga_sputigena	5
NC-1-C437D	Finegoldia_magna	25
NC-1-C437D	Kytococcus_sedentarius	5
NC-1-C437D	Thermoanaerobacterium_thermosaccharolyticum	10
NC-1-C437D	Myroides_odoratimimus	5
NC-1-C437D	Acinetobacter_oleivorans	5
NC-1-C437D	Gordonia_alkanivorans	15
NC-1-C437D	Gordonia_rubripertincta	10
NC-1-C437D	Microbacterium_testaceum	5
NC-1-C437D	Microbacterium_foliorum	5
NC-1-C437D	Staphylococcus_haemolyticus	10
NC-1-C437D	Staphylococcus_aureus	5
NC-1-C437D	Staphylococcus_saprophyticus	5
NC-1-C437D	Klebsiella_pneumoniae	5
NC-1-C437D	Mycobacterium_peregrinum	5
NC-1-C437D	Mycobacterium_aurum	5
NC-1-C437D	Mycobacterium_tusciae	5
NC-1-C437D	Actinomyces_provencensis	5
NC-1-C437D	Corynebacterium_propinquum	5
NC-1-C437D	Corynebacterium_amycolatum	15
NC-1-C437D	Elizabethkingia_anophelis	15
NC-1-C437D	Elizabethkingia_meningoseptica	5
NC-1-C437D	Tetragenococcus_halophilus	5
NC-1-C437D	Bacillus_megaterium	5
NC-1-C437D	Dolosigranulum_pigrum	5
NC-1-C437D	Prevotella_buccalis	5
NC-1-C437D	Aeromonas_caviae	5
NC-1-C437D	Nocardia_vinacea	5
NC-1-C437D	Hortaea_werneckii	5
NC-1-C437D	Staphylococcus_equorum	15
NC-1-C437D	Malassezia_furfur	15
NC-1-C437D	Streptococcus_thermophilus	5
NC-1-C437D	Pantoea_vagans	10
NC-1-C437D	Bacillus_coagulans	5
NC-1-C437D	Lawsonella_clevelandensis	5
NC-1-C437D	Corynebacterium_ureicelerivorans	5
NC-1-C437D	Peptoniphilus_harei	5
NC-1-C437D	Anaerococcus_prevotii	5
NC-1-C437D	Prevotella_veroralis	5
NC-1-C414D	Xanthomonas_campestris	1044
NC-1-C414D	Acinetobacter_johnsonii	87
NC-1-C414D	Acinetobacter_junii	47
NC-1-C414D	Acinetobacter_lwoffii	4
NC-1-C414D	Acinetobacter_ursingii	8
NC-1-C414D	Acinetobacter_haemolyticus	4
NC-1-C414D	Acinetobacter_guillouiae	4
NC-1-C414D	Acinetobacter_soli	15
NC-1-C414D	Rhodococcus_fascians	102
NC-1-C414D	Rhodococcus_erythropolis	8
NC-1-C414D	Corynebacterium_pseudogenitalium	4
NC-1-C414D	Corynebacterium_accolens	15
NC-1-C414D	Gordonia_bronchialis	8
NC-1-C414D	Gordonia_sputi	8
NC-1-C414D	Microbacterium_aurum	44
NC-1-C414D	Staphylococcus_warneri	84
NC-1-C414D	Chryseobacterium_hominis	15
NC-1-C414D	Pseudomonas_oleovorans	51
NC-1-C414D	Pseudomonas_stutzeri	4
NC-1-C414D	Pseudomonas_fulva	4
NC-1-C414D	Pseudomonas_mendocina	4
NC-1-C414D	Pseudomonas_fluorescens	8
NC-1-C414D	Kocuria_rhizophila	8
NC-1-C414D	Kocuria_kristinae	4
NC-1-C414D	Paracoccus_sanguinis	8
NC-1-C414D	Janibacter_indicus	8
NC-1-C414D	Micrococcus_luteus	19
NC-1-C414D	Micrococcus_lylae	4
NC-1-C414D	Mycobacterium_abscessus	8
NC-1-C414D	Sphingobium_xenophagum	4
NC-1-C414D	Propionibacterium_namnetense	11
NC-1-C414D	Cutibacterium_granulosum	22
NC-1-C414D	Sphingomonas_echinoides	29
NC-1-C414D	Sphingomonas_melonis	15
NC-1-C414D	Sphingomonas_paucimobilis	4
NC-1-C414D	Brevundimonas_vesicularis	15
NC-1-C414D	Methylobacterium_brachiatum	4
NC-1-C414D	Ralstonia_pickettii	4
NC-1-C414D	Corynebacterium_falsenii	463
NC-1-C414D	Staphylococcus_equorum	4
NC-1-C414D	Malassezia_japonica	116
NC-1-C414D	Malassezia_restricta	98
NC-1-C414D	Dermacoccus_nishinomiyaensis	55
NC-1-C414D	Moraxella_osloensis	213
NC-1-C414D	Bacillus_licheniformis	19
NC-1-C414D	Propionibacterium_acnes	260
NC-1-C414D	Pseudomonas_aeruginosa	365
NC-1-C414D	Pseudomonas_veronii	4
NC-1-C414D	Methylobacterium_aquaticum	4
NC-1-C414D	Staphylococcus_pasteuri	11
NC-1-C414D	Brevundimonas_diminuta	22
NC-1-C414D	Cupriavidus_metallidurans	4
NC-1-C414D	Corynebacterium_propinquum	11
NC-1-C414D	Corynebacterium_aurimucosum	8
NC-1-C414D	Corynebacterium_matruchotii	4
NC-1-C414D	Staphylococcus_capitis	26
NC-1-C414D	Staphylococcus_hominis	37
NC-1-C414D	Klebsiella_michiganensis	8
NC-1-C414D	Chryseobacterium_indologenes	4
NC-1-C414D	Elizabethkingia_miricola	8
NC-1-C414D	Elizabethkingia_anophelis	84
NC-1-C414D	Burkholderia_cepacia	11
NC-1-C414D	Streptococcus_oralis	4
NC-1-C414D	Paracoccus_yeei	4
NC-1-C414D	Prevotella_melaninogenica	4
NC-1-C414D	Rothia_mucilaginosa	8
NC-1-C414D	Gardnerella_vaginalis	19
NC-1-C414D	Pluralibacter_gergoviae	8
NC-1-C414D	Lactococcus_lactis	11
NC-1-C414D	Malassezia_yamatoensis	4
NC-1-C414D	Staphylococcus_epidermidis	361
NC-1-C414D	Stenotrophomonas_maltophilia	15
NC-1-C414D	Serratia_marcescens	4
NC-1-C414D	Malassezia_furfur	11
NC-1-C414D	Malassezia_globosa	26
NC-1-C414D	Candida_parapsilosis	8
NC-2-C411D	Acinetobacter_johnsonii	449
NC-2-C411D	Acinetobacter_lwoffii	97
NC-2-C411D	Acinetobacter_junii	20
NC-2-C411D	Acinetobacter_soli	13
NC-2-C411D	Acinetobacter_bereziniae	4
NC-2-C411D	Chryseobacterium_hominis	84
NC-2-C411D	Staphylococcus_warneri	52
NC-2-C411D	Staphylococcus_pasteuri	7
NC-2-C411D	Corynebacterium_pseudogenitalium	4
NC-2-C411D	Corynebacterium_accolens	4
NC-2-C411D	Corynebacterium_callunae	4
NC-2-C411D	Microbacterium_aurum	46
NC-2-C411D	Microbacterium_oxydans	4
NC-2-C411D	Paracoccus_sanguinis	42
NC-2-C411D	Kocuria_kristinae	4
NC-2-C411D	Kocuria_rhizophila	4
NC-2-C411D	Micrococcus_luteus	36
NC-2-C411D	Gordonia_bronchialis	13
NC-2-C411D	Gordonia_sputi	20
NC-2-C411D	Gordonia_polyisoprenivorans	4
NC-2-C411D	Xanthomonas_campestris	20
NC-2-C411D	Pseudomonas_fluorescens	23
NC-2-C411D	Pseudomonas_oleovorans	7
NC-2-C411D	Pseudomonas_veronii	7
NC-2-C411D	Pseudomonas_alcaligenes	4
NC-2-C411D	Pseudomonas_oryzihabitans	4
NC-2-C411D	Brevundimonas_vesicularis	23
NC-2-C411D	Sphingobium_xenophagum	13
NC-2-C411D	Rhodococcus_fascians	20
NC-2-C411D	Rhodococcus_erythropolis	7
NC-2-C411D	Sphingomonas_echinoides	91
NC-2-C411D	Sphingomonas_melonis	23
NC-2-C411D	Sphingomonas_adhaesiva	4
NC-2-C411D	Janibacter_indicus	26
NC-2-C411D	Pantoea_agglomerans	10
NC-2-C411D	Ochrobactrum_anthropi	39
NC-2-C411D	Massilia_timonae	4
NC-2-C411D	Methylobacterium_radiotolerans	4
NC-2-C411D	Methylobacterium_aquaticum	4
NC-2-C411D	Aerococcus_viridans	4
NC-2-C411D	Delftia_acidovorans	4
NC-2-C411D	Alcaligenes_faecalis	4
NC-2-C411D	Acinetobacter_seifertii	17
NC-2-C411D	Acinetobacter_pittii	13
NC-2-C411D	Gordonia_terrae	4
NC-2-C411D	Streptococcus_oralis	36
NC-2-C411D	Streptococcus_sobrinus	20
NC-2-C411D	Streptococcus_cristatus	4
NC-2-C411D	Streptococcus_mitis	4
NC-2-C411D	Streptococcus_mutans	4
NC-2-C411D	Streptococcus_australis	4
NC-2-C411D	Streptococcus_sinensis	4
NC-2-C411D	Streptococcus_salivarius	4
NC-2-C411D	Actinomyces_dentalis	13
NC-2-C411D	Actinomyces_massiliensis	10
NC-2-C411D	Actinomyces_johnsonii	17
NC-2-C411D	Actinomyces_gerencseriae	7
NC-2-C411D	Actinomyces_odontolytica	4
NC-2-C411D	Propionibacterium_acidifaciens	4
NC-2-C411D	Propionibacterium_propionicum	4
NC-2-C411D	Veillonella_atypica	4
NC-2-C411D	Chryseobacterium_indologenes	42
NC-2-C411D	Staphylococcus_hominis	13
NC-2-C411D	Staphylococcus_epidermidis	20
NC-2-C411D	Staphylococcus_capitis	13
NC-2-C411D	Staphylococcus_cohnii	7
NC-2-C411D	Staphylococcus_haemolyticus	4
NC-2-C411D	Staphylococcus_equorum	4
NC-2-C411D	Staphylococcus_xylosus	4
NC-2-C411D	Corynebacterium_matruchotii	33
NC-2-C411D	Corynebacterium_falsenii	13
NC-2-C411D	Corynebacterium_simulans	4
NC-2-C411D	Corynebacterium_ureicelerivorans	7
NC-2-C411D	Corynebacterium_xerosis	4
NC-2-C411D	Paracoccus_yeei	23
NC-2-C411D	Porphyromonas_gingivalis	26
NC-2-C411D	Porphyromonas_somerae	13
NC-2-C411D	Porphyromonas_endodontalis	4
NC-2-C411D	Neisseria_elongata	20
NC-2-C411D	Neisseria_sicca	4
NC-2-C411D	Neisseria_subflava	7
NC-2-C411D	Brochothrix_thermosphacta	46
NC-2-C411D	Rothia_aeria	26
NC-2-C411D	Rothia_dentocariosa	10
NC-2-C411D	Rothia_mucilaginosa	30
NC-2-C411D	Capnocytophaga_ochracea	4
NC-2-C411D	Capnocytophaga_gingivalis	17
NC-2-C411D	Capnocytophaga_sputigena	13
NC-2-C411D	Capnocytophaga_granulosa	7
NC-2-C411D	Prevotella_intermedia	13
NC-2-C411D	Prevotella_loescheii	10
NC-2-C411D	Prevotella_baroniae	4
NC-2-C411D	Carnobacterium_maltaromaticum	7
NC-2-C411D	Carnobacterium_divergens	7
NC-2-C411D	Lactobacillus_brevis	139
NC-2-C411D	Lactobacillus_crispatus	7
NC-2-C411D	Shewanella_baltica	49
NC-2-C411D	Psychrobacter_cryohalolentis	13
NC-2-C411D	Pseudomonas_viridiflava	4
NC-2-C411D	Dermacoccus_nishinomiyaensis	30
NC-2-C411D	Elizabethkingia_miricola	17
NC-2-C411D	Elizabethkingia_anophelis	17
NC-2-C411D	Elizabethkingia_meningoseptica	4
NC-2-C411D	Lautropia_mirabilis	84
NC-2-C411D	Rahnella_aquatilis	17
NC-2-C411D	Fusobacterium_periodonticum	10
NC-2-C411D	Leptotrichia_buccalis	7
NC-2-C411D	Leptotrichia_wadei	4
NC-2-C411D	Dolosigranulum_pigrum	17
NC-2-C411D	Lactococcus_lactis	4
NC-2-C411D	Pantoea_vagans	7
NC-2-C411D	Abiotrophia_defectiva	4
NC-2-C411D	Ochrobactrum_oryzae	7
NC-2-C411D	Campylobacter_concisus	4
NC-2-C411D	Roseomonas_mucosa	7
NC-2-C411D	Selenomonas_sputigena	4
NC-2-C411D	Gemella_morbillorum	13
NC-2-C411D	Gemella_sanguinis	4
NC-2-C411D	Eikenella_corrodens	7
NC-2-C411D	Aeromonas_molluscorum	4
NC-2-C411D	Weeksella_virosa	4
NC-2-C411D	Brevibacterium_epidermidis	20
NC-2-C411D	Tannerella_forsythia	4
NC-2-C411D	Myroides_odoratimimus	4
NC-2-C411D	Weissella_confusa	4
NC-2-C411D	Burkholderia_cepacia	10
NC-2-C411D	Pluralibacter_gergoviae	10
NC-2-C411D	Riemerella_anatipestifer	4
NC-2-C411D	Johnsonella_ignava	4
NC-2-C411D	Peptostreptococcus_stomatis	7
NC-2-C411D	Aspergillus_sydowii	13
NC-2-C411D	Saccharomyces_cerevisiae	33
NC-2-C411D	Aspergillus_fischeri	4
NC-2-C411D	Malassezia_japonica	10
NC-2-C411D	Malassezia_furfur	4
NC-2-C411D	Echinococcus_canadensis	10
NC-2-C411D	Moraxella_osloensis	320
NC-2-C411D	Streptococcus_sanguinis	81
NC-2-C411D	Streptococcus_gordonii	39
NC-2-C411D	Actinomyces_naeslundii	68
NC-2-C411D	Actinomyces_oris	59
NC-2-C411D	Propionibacterium_acnes	178
NC-2-C411D	Veillonella_parvula	84
NC-2-C411D	Pseudomonas_aeruginosa	13
NC-2-C411D	Haemophilus_parainfluenzae	7
NC-2-C411D	Serratia_marcescens	4
NC-2-C411D	Stenotrophomonas_maltophilia	7
NC-2-C411D	Human_papillomavirus_type_36	4
NC-2-C411D	Candida_sake	165
NC-2-C411D	Candida_parapsilosis	23
NC-2-C411D	Malassezia_restricta	130
NC-2-C411D	Malassezia_globosa	7
NC-2-C411D	Oribacterium_sinus	4
NC-2-C411D	Olsenella_uli	4
NC-2-C411D	Haemophilus_haemolyticus	4
NC-2-C411D	Citrobacter_braakii	4
NC-2-C411D	Peptoniphilus_coxii	4
NC-2-C411D	Geobacillus_stearothermophilus	7
NC-2-C411D	Staphylococcus_aureus	4
NC-2-C411D	Aeromonas_caviae	4
NC-1-C413D	Corynebacterium_pseudogenitalium	11
NC-1-C413D	Corynebacterium_accolens	41
NC-1-C413D	Corynebacterium_kroppenstedtii	6
NC-1-C413D	Corynebacterium_callunae	33
NC-1-C413D	Staphylococcus_warneri	115
NC-1-C413D	Staphylococcus_pasteuri	41
NC-1-C413D	Acinetobacter_lwoffii	385
NC-1-C413D	Acinetobacter_johnsonii	612
NC-1-C413D	Acinetobacter_junii	77
NC-1-C413D	Acinetobacter_ursingii	9
NC-1-C413D	Acinetobacter_soli	25
NC-1-C413D	Acinetobacter_haemolyticus	3
NC-1-C413D	Acinetobacter_bereziniae	3
NC-1-C413D	Acinetobacter_guillouiae	11
NC-1-C413D	Neisseria_meningitidis	6
NC-1-C413D	Neisseria_gonorrhoeae	3
NC-1-C413D	Chryseobacterium_hominis	216
NC-1-C413D	Pseudomonas_oleovorans	17
NC-1-C413D	Pseudomonas_fluorescens	41
NC-1-C413D	Pseudomonas_stutzeri	9
NC-1-C413D	Pseudomonas_alcaligenes	6
NC-1-C413D	Pseudomonas_oryzihabitans	6
NC-1-C413D	Pseudomonas_veronii	11
NC-1-C413D	Micrococcus_luteus	118
NC-1-C413D	Kocuria_rhizophila	110
NC-1-C413D	Kocuria_kristinae	20
NC-1-C413D	Kocuria_varians	6
NC-1-C413D	Paracoccus_sanguinis	91
NC-1-C413D	Cutibacterium_granulosum	268
NC-1-C413D	Propionibacterium_namnetense	58
NC-1-C413D	Microbacterium_aurum	104
NC-1-C413D	Microbacterium_maritypicum	3
NC-1-C413D	Enterococcus_cecorum	3
NC-1-C413D	Sphingomonas_echinoides	63
NC-1-C413D	Sphingomonas_melonis	9
NC-1-C413D	Gordonia_sputi	39
NC-1-C413D	Gordonia_bronchialis	17
NC-1-C413D	Gordonia_polyisoprenivorans	11
NC-1-C413D	Brevundimonas_vesicularis	55
NC-1-C413D	Brevundimonas_diminuta	11
NC-1-C413D	Rhodococcus_erythropolis	28
NC-1-C413D	Rhodococcus_fascians	22
NC-1-C413D	Janibacter_indicus	58
NC-1-C413D	Sphingobium_xenophagum	17
NC-1-C413D	Mycobacterium_abscessus	11
NC-1-C413D	Xanthomonas_campestris	28
NC-1-C413D	Pantoea_agglomerans	11
NC-1-C413D	Enterobacter_ludwigii	3
NC-1-C413D	Comamonas_kerstersii	3
NC-1-C413D	Comamonas_testosteroni	6
NC-1-C413D	Comamonas_terrigena	3
NC-1-C413D	Methylobacterium_radiotolerans	6
NC-1-C413D	Methylobacterium_mesophilicum	3
NC-1-C413D	Burkholderia_stabilis	3
NC-1-C413D	Macrococcus_caseolyticus	14
NC-1-C413D	Aerococcus_viridans	9
NC-1-C413D	Alcaligenes_faecalis	3
NC-1-C413D	Dietzia_natronolimnaea	6
NC-1-C413D	Ochrobactrum_anthropi	6
NC-1-C413D	Leifsonia_aquatica	3
NC-1-C413D	Acinetobacter_seifertii	3
NC-1-C413D	Acinetobacter_pittii	17
NC-1-C413D	Actinomyces_massiliensis	584
NC-1-C413D	Actinomyces_dentalis	710
NC-1-C413D	Actinomyces_johnsonii	486
NC-1-C413D	Actinomyces_gerencseriae	262
NC-1-C413D	Actinomyces_odontolytica	181
NC-1-C413D	Actinomyces_georgiae	47
NC-1-C413D	Streptococcus_sobrinus	819
NC-1-C413D	Streptococcus_oralis	931
NC-1-C413D	Streptococcus_mitis	63
NC-1-C413D	Streptococcus_mutans	61
NC-1-C413D	Streptococcus_australis	11
NC-1-C413D	Streptococcus_cristatus	39
NC-1-C413D	Streptococcus_anginosus	11
NC-1-C413D	Streptococcus_parasanguinis	17
NC-1-C413D	Corynebacterium_amycolatum	202
NC-1-C413D	Corynebacterium_coyleae	55
NC-1-C413D	Corynebacterium_simulans	36
NC-1-C413D	Corynebacterium_lipophiloflavum	6
NC-1-C413D	Corynebacterium_propinquum	22
NC-1-C413D	Corynebacterium_aurimucosum	31
NC-1-C413D	Corynebacterium_pseudodiphtheriticum	11
NC-1-C413D	Corynebacterium_tuberculostearicum	22
NC-1-C413D	Corynebacterium_ureicelerivorans	14
NC-1-C413D	Staphylococcus_hominis	96
NC-1-C413D	Staphylococcus_capitis	58
NC-1-C413D	Staphylococcus_haemolyticus	50
NC-1-C413D	Staphylococcus_pettenkoferi	52
NC-1-C413D	Staphylococcus_equorum	6
NC-1-C413D	Veillonella_atypica	191
NC-1-C413D	Moraxella_osloensis	1629
NC-1-C413D	Propionibacterium_acnes	1943
NC-1-C413D	Propionibacterium_acidifaciens	249
NC-1-C413D	Propionibacterium_propionicum	85
NC-1-C413D	Neisseria_elongata	944
NC-1-C413D	Neisseria_subflava	88
NC-1-C413D	Neisseria_sicca	186
NC-1-C413D	Capnocytophaga_gingivalis	617
NC-1-C413D	Capnocytophaga_ochracea	483
NC-1-C413D	Capnocytophaga_sputigena	426
NC-1-C413D	Capnocytophaga_granulosa	350
NC-1-C413D	Prevotella_melaninogenica	268
NC-1-C413D	Prevotella_loescheii	216
NC-1-C413D	Prevotella_intermedia	96
NC-1-C413D	Prevotella_denticola	39
NC-1-C413D	Prevotella_bivia	9
NC-1-C413D	Prevotella_timonensis	6
NC-1-C413D	Prevotella_nigrescens	6
NC-1-C413D	Lautropia_mirabilis	612
NC-1-C413D	Rothia_aeria	306
NC-1-C413D	Rothia_mucilaginosa	25
NC-1-C413D	Rothia_dentocariosa	61
NC-1-C413D	Chryseobacterium_indologenes	142
NC-1-C413D	Dermacoccus_nishinomiyaensis	123
NC-1-C413D	Leptotrichia_wadei	221
NC-1-C413D	Leptotrichia_buccalis	183
NC-1-C413D	Leptotrichia_shahii	104
NC-1-C413D	Leptotrichia_trevisanii	25
NC-1-C413D	Leptotrichia_hofstadii	20
NC-1-C413D	Porphyromonas_somerae	854
NC-1-C413D	Porphyromonas_gingivalis	9
NC-1-C413D	Brochothrix_thermosphacta	112
NC-1-C413D	Elizabethkingia_anophelis	328
NC-1-C413D	Elizabethkingia_miricola	25
NC-1-C413D	Fusobacterium_hwasookii	129
NC-1-C413D	Fusobacterium_periodonticum	99
NC-1-C413D	Fusobacterium_nucleatum	71
NC-1-C413D	Paracoccus_yeei	140
NC-1-C413D	Eikenella_corrodens	153
NC-1-C413D	Enterococcus_gallinarum	3
NC-1-C413D	Abiotrophia_defectiva	172
NC-1-C413D	Gemella_morbillorum	80
NC-1-C413D	Selenomonas_sputigena	121
NC-1-C413D	Campylobacter_gracilis	126
NC-1-C413D	Campylobacter_concisus	66
NC-1-C413D	Carnobacterium_divergens	20
NC-1-C413D	Carnobacterium_maltaromaticum	194
NC-1-C413D	Lactococcus_lactis	82
NC-1-C413D	Lactococcus_garvieae	28
NC-1-C413D	Atopobium_vaginae	20
NC-1-C413D	Psychrobacter_cryohalolentis	20
NC-1-C413D	Psychrobacter_phenylpyruvicus	20
NC-1-C413D	Granulicatella_adiacens	52
NC-1-C413D	Dolosigranulum_pigrum	47
NC-1-C413D	Shewanella_baltica	74
NC-1-C413D	Peptoniphilus_rhinitidis	9
NC-1-C413D	Rahnella_aquatilis	69
NC-1-C413D	Brevibacterium_casei	69
NC-1-C413D	Gardnerella_vaginalis	25
NC-1-C413D	Aggregatibacter_segnis	52
NC-1-C413D	Johnsonella_ignava	25
NC-1-C413D	Kytococcus_sedentarius	11
NC-1-C413D	Roseomonas_mucosa	11
NC-1-C413D	Finegoldia_magna	11
NC-1-C413D	Centipeda_periodontii	140
NC-1-C413D	Stenotrophomonas_acidaminiphila	6
NC-1-C413D	Burkholderia_cepacia	3
NC-1-C413D	Rhizobium_pusense	3
NC-1-C413D	Pluralibacter_gergoviae	11
NC-1-C413D	Malassezia_restricta	418
NC-1-C413D	Candida_sake	573
NC-1-C413D	Saccharomyces_cerevisiae	11
NC-1-C413D	Aspergillus_sydowii	11
NC-1-C413D	Aspergillus_ruber	3
NC-1-C413D	Malassezia_japonica	20
NC-1-C413D	Malassezia_furfur	39
NC-1-C413D	Actinomyces_oris	1714
NC-1-C413D	Actinomyces_naeslundii	2753
NC-1-C413D	Streptococcus_sanguinis	3585
NC-1-C413D	Streptococcus_gordonii	1310
NC-1-C413D	Corynebacterium_falsenii	2011
NC-1-C413D	Corynebacterium_matruchotii	1613
NC-1-C413D	Staphylococcus_epidermidis	448
NC-1-C413D	Veillonella_parvula	4531
NC-1-C413D	Haemophilus_parainfluenzae	341
NC-1-C413D	Pseudomonas_aeruginosa	69
NC-1-C413D	Serratia_marcescens	74
NC-1-C413D	Malassezia_globosa	28
NC-1-C413D	Candida_parapsilosis	63
NC-1-C413D	Acinetobacter_radioresistens	6
NC-1-C413D	Acinetobacter_baumannii	3
NC-1-C413D	Acinetobacter_nosocomialis	6
NC-1-C413D	Actinomyces_timonensis	14
NC-1-C413D	Actinomyces_viscosus	17
NC-1-C413D	Enterobacter_hormaechei	11
NC-1-C413D	Enterobacter_cloacae	14
NC-1-C413D	Enterobacter_xiangfangensis	3
NC-1-C413D	Corynebacterium_glucuronolyticum	3
NC-1-C413D	Corynebacterium_xerosis	3
NC-1-C413D	Achromobacter_denitrificans	3
NC-1-C413D	Staphylococcus_cohnii	11
NC-1-C413D	Staphylococcus_sciuri	6
NC-1-C413D	Staphylococcus_xylosus	6
NC-1-C413D	Citrobacter_braakii	3
NC-1-C413D	Elizabethkingia_meningoseptica	3
NC-1-C413D	Klebsiella_michiganensis	11
NC-1-C413D	Chryseobacterium_gleum	3
NC-1-C413D	Prevotella_salivae	31
NC-1-C413D	Aeromonas_caviae	6
NC-1-C413D	Gemella_sanguinis	17
NC-1-C413D	Lactobacillus_crispatus	6
NC-1-C413D	Kingella_denitrificans	9
NC-1-C413D	Cardiobacterium_hominis	36
NC-1-C413D	Leuconostoc_lactis	14
NC-1-C413D	Leclercia_adecarboxylata	11
NC-1-C413D	Empedobacter_falsenii	11
NC-1-C413D	Malassezia_yamatoensis	6
NC-1-C413D	Enterobacter_asburiae	3
NC-1-C413D	Moraxella_catarrhalis	14
NC-1-C413D	Stenotrophomonas_maltophilia	3
NC-1-C413D	Cutibacterium_avidum	9
NC-1-C413D	Streptococcus_sinensis	115
NC-1-C413D	Streptococcus_pseudopneumoniae	14
NC-1-C413D	Streptococcus_pneumoniae	14
NC-1-C413D	Streptococcus_intermedius	6
NC-1-C413D	Streptococcus_salivarius	22
NC-1-C413D	Streptococcus_infantis	6
NC-1-C413D	Streptococcus_thermophilus	14
NC-1-C413D	Corynebacterium_resistens	9
NC-1-C413D	Corynebacterium_striatum	14
NC-1-C413D	Corynebacterium_afermentans	9
NC-1-C413D	Corynebacterium_jeikeium	6
NC-1-C413D	Veillonella_dispar	11
NC-1-C413D	Actinomyces_polynesiensis	3
NC-1-C413D	Actinomyces_meyeri	11
NC-1-C413D	Actinomyces_graevenitzii	3
NC-1-C413D	Neisseria_mucosa	14
NC-1-C413D	Neisseria_cinerea	11
NC-1-C413D	Neisseria_flavescens	6
NC-1-C413D	Neisseria_lactamica	3
NC-1-C413D	Moraxella_atlantae	3
NC-1-C413D	Staphylococcus_caprae	6
NC-1-C413D	Staphylococcus_arlettae	6
NC-1-C413D	Prevotella_veroralis	11
NC-1-C413D	Prevotella_oris	3
NC-1-C413D	Porphyromonas_catoniae	6
NC-1-C413D	Pseudomonas_luteola	6
NC-1-C413D	Campylobacter_showae	9
NC-1-C413D	Campylobacter_rectus	9
NC-1-C413D	Gordonia_terrae	6
NC-1-C413D	Gordonia_alkanivorans	3
NC-1-C413D	Gordonia_amarae	6
NC-1-C413D	Lactobacillus_plantarum	3
NC-1-C413D	Gemella_haemolysans	14
NC-1-C413D	Shewanella_putrefaciens	3
NC-1-C413D	Leuconostoc_mesenteroides	6
NC-1-C413D	Bifidobacterium_dentium	41
NC-1-C413D	Aeromonas_veronii	3
NC-1-C413D	Catonella_morbi	31
NC-1-C413D	Solobacterium_moorei	80
NC-1-C413D	Pantoea_ananatis	3
NC-1-C413D	Pantoea_vagans	6
NC-1-C413D	Morococcus_cerebrosus	11
NC-1-C413D	Cardiobacterium_valvarum	6
NC-1-C413D	Kingella_oralis	6
NC-1-C413D	Weeksella_virosa	11
NC-1-C413D	Weissella_confusa	9
NC-1-C413D	Treponema_denticola	9
NC-1-C413D	Treponema_vincentii	6
NC-1-C413D	Bacteroides_heparinolyticus	3
NC-1-C413D	Pectobacterium_carotovorum	3
NC-1-C413D	Mobiluncus_curtisii	3
NC-1-C413D	Ochrobactrum_oryzae	3
NC-1-C413D	Anaeroglobus_geminatus	3
NC-1-C413D	Olsenella_uli	11
NC-1-C413D	Sneathia_sanguinegens	9
NC-1-C413D	Peptostreptococcus_stomatis	9
NC-1-C413D	Tannerella_forsythia	9
NC-1-C413D	Riemerella_anatipestifer	3
NC-1-C413D	Lawsonella_clevelandensis	3
NC-1-C413D	Varibaculum_cambriense	14
NC-1-C413D	Aureimonas_altamirensis	9
NC-1-C413D	Exophiala_dermatitidis	6
NC-1-C413D	Human_papillomavirus_type_182	25
NC-1-C413D	Corynebacterium_renale	3
Control-5-C412D	Corynebacterium_pseudogenitalium	3
Control-5-C412D	Corynebacterium_accolens	15
Control-5-C412D	Corynebacterium_falsenii	469
Control-5-C412D	Corynebacterium_matruchotii	348
Control-5-C412D	Corynebacterium_callunae	3
Control-5-C412D	Staphylococcus_epidermidis	136
Control-5-C412D	Staphylococcus_warneri	3
Control-5-C412D	Staphylococcus_pasteuri	6
Control-5-C412D	Elizabethkingia_miricola	12
Control-5-C412D	Streptococcus_sanguinis	1097
Control-5-C412D	Streptococcus_gordonii	260
Control-5-C412D	Acinetobacter_ursingii	15
Control-5-C412D	Acinetobacter_johnsonii	2282
Control-5-C412D	Acinetobacter_lwoffii	944
Control-5-C412D	Acinetobacter_junii	80
Control-5-C412D	Acinetobacter_soli	124
Control-5-C412D	Acinetobacter_haemolyticus	9
Control-5-C412D	Acinetobacter_guillouiae	3
Control-5-C412D	Actinomyces_oris	596
Control-5-C412D	Actinomyces_naeslundii	1047
Control-5-C412D	Rothia_aeria	86
Control-5-C412D	Veillonella_parvula	1265
Control-5-C412D	Neisseria_elongata	292
Control-5-C412D	Neisseria_subflava	62
Control-5-C412D	Prevotella_melaninogenica	48
Control-5-C412D	Prevotella_loescheii	115
Control-5-C412D	Propionibacterium_acnes	861
Control-5-C412D	Propionibacterium_acidifaciens	54
Control-5-C412D	Moraxella_osloensis	643
Control-5-C412D	Capnocytophaga_ochracea	130
Control-5-C412D	Capnocytophaga_granulosa	157
Control-5-C412D	Granulicatella_adiacens	9
Control-5-C412D	Porphyromonas_somerae	163
Control-5-C412D	Chryseobacterium_hominis	95
Control-5-C412D	Chryseobacterium_indologenes	59
Control-5-C412D	Brochothrix_thermosphacta	42
Control-5-C412D	Abiotrophia_defectiva	42
Control-5-C412D	Lautropia_mirabilis	213
Control-5-C412D	Paracoccus_yeei	54
Control-5-C412D	Paracoccus_sanguinis	48
Control-5-C412D	Microbacterium_aurum	98
Control-5-C412D	Leptotrichia_buccalis	48
Control-5-C412D	Fusobacterium_periodonticum	21
Control-5-C412D	Cutibacterium_granulosum	169
Control-5-C412D	Propionibacterium_namnetense	42
Control-5-C412D	Kocuria_rhizophila	9
Control-5-C412D	Kocuria_varians	9
Control-5-C412D	Kocuria_kristinae	3
Control-5-C412D	Eikenella_corrodens	27
Control-5-C412D	Enterobacter_cloacae	6
Control-5-C412D	Shewanella_baltica	36
Control-5-C412D	Selenomonas_sputigena	62
Control-5-C412D	Rhodococcus_fascians	18
Control-5-C412D	Rhodococcus_erythropolis	9
Control-5-C412D	Pseudomonas_fluorescens	92
Control-5-C412D	Pseudomonas_oleovorans	21
Control-5-C412D	Pseudomonas_stutzeri	3
Control-5-C412D	Pseudomonas_fulva	6
Control-5-C412D	Pseudomonas_mendocina	6
Control-5-C412D	Pseudomonas_oryzihabitans	15
Control-5-C412D	Peptoniphilus_lacrimalis	3
Control-5-C412D	Gordonia_bronchialis	18
Control-5-C412D	Gordonia_sputi	24
Control-5-C412D	Gordonia_polyisoprenivorans	6
Control-5-C412D	Xanthomonas_campestris	248
Control-5-C412D	Serratia_marcescens	36
Control-5-C412D	Haemophilus_parainfluenzae	71
Control-5-C412D	Rahnella_aquatilis	68
Control-5-C412D	Peptostreptococcus_stomatis	42
Control-5-C412D	Dermacoccus_nishinomiyaensis	110
Control-5-C412D	Macrococcus_caseolyticus	18
Control-5-C412D	Micrococcus_luteus	133
Control-5-C412D	Micrococcus_lylae	12
Control-5-C412D	Sphingomonas_echinoides	68
Control-5-C412D	Sphingomonas_melonis	12
Control-5-C412D	Sphingomonas_paucimobilis	6
Control-5-C412D	Carnobacterium_maltaromaticum	18
Control-5-C412D	Brevundimonas_vesicularis	71
Control-5-C412D	Brevundimonas_diminuta	12
Control-5-C412D	Janibacter_indicus	27
Control-5-C412D	Catonella_morbi	3
Control-5-C412D	Pantoea_agglomerans	6
Control-5-C412D	Methylobacterium_radiotolerans	3
Control-5-C412D	Ochrobactrum_anthropi	6
Control-5-C412D	Sphingobium_xenophagum	15
Control-5-C412D	Massilia_timonae	36
Control-5-C412D	Aerococcus_viridans	18
Control-5-C412D	Alcaligenes_faecalis	6
Control-5-C412D	Delftia_acidovorans	3
Control-5-C412D	Cutibacterium_avidum	6
Control-5-C412D	Corynebacterium_simulans	9
Control-5-C412D	Corynebacterium_resistens	9
Control-5-C412D	Corynebacterium_aurimucosum	12
Control-5-C412D	Corynebacterium_propinquum	12
Control-5-C412D	Corynebacterium_jeikeium	3
Control-5-C412D	Elizabethkingia_meningoseptica	6
Control-5-C412D	Streptococcus_mitis	9
Control-5-C412D	Streptococcus_anginosus	57
Control-5-C412D	Streptococcus_sobrinus	219
Control-5-C412D	Streptococcus_pneumoniae	6
Control-5-C412D	Streptococcus_parasanguinis	21
Control-5-C412D	Streptococcus_cristatus	24
Control-5-C412D	Streptococcus_mutans	33
Control-5-C412D	Actinomyces_dentalis	236
Control-5-C412D	Actinomyces_massiliensis	183
Control-5-C412D	Actinomyces_johnsonii	104
Control-5-C412D	Actinomyces_gerencseriae	45
Control-5-C412D	Rothia_dentocariosa	33
Control-5-C412D	Rothia_mucilaginosa	27
Control-5-C412D	Propionibacterium_propionicum	30
Control-5-C412D	Capnocytophaga_gingivalis	133
Control-5-C412D	Capnocytophaga_sputigena	121
Control-5-C412D	Neisseria_sicca	68
Control-5-C412D	Neisseria_flavescens	12
Control-5-C412D	Neisseria_mucosa	9
Control-5-C412D	Prevotella_intermedia	18
Control-5-C412D	Prevotella_bivia	3
Control-5-C412D	Prevotella_veroralis	12
Control-5-C412D	Prevotella_denticola	9
Control-5-C412D	Lactobacillus_rhamnosus	3
Control-5-C412D	Porphyromonas_catoniae	3
Control-5-C412D	Malassezia_restricta	378
Control-5-C412D	Malassezia_globosa	30
Control-5-C412D	Saccharomyces_cerevisiae	45
Control-5-C412D	Corynebacterium_striatum	9
Control-5-C412D	Staphylococcus_aureus	3
Control-5-C412D	Elizabethkingia_anophelis	86
Control-5-C412D	Streptococcus_oralis	213
Control-5-C412D	Staphylococcus_cohnii	110
Control-5-C412D	Pseudomonas_alcaligenes	6
Control-5-C412D	Methylobacterium_brachiatum	6
Control-5-C412D	Veillonella_atypica	80
Control-5-C412D	Enterobacter_hormaechei	6
Control-5-C412D	Lactobacillus_plantarum	3
Control-5-C412D	Stenotrophomonas_acidaminiphila	3
Control-5-C412D	Agrobacterium_tumefaciens	3
Control-5-C412D	Klebsiella_pneumoniae	6
Control-5-C412D	Leptotrichia_wadei	68
Control-5-C412D	Haemophilus_haemolyticus	3
Control-5-C412D	Fusobacterium_nucleatum	30
Control-5-C412D	Campylobacter_gracilis	30
Control-5-C412D	Burkholderia_cepacia	9
Control-5-C412D	Burkholderia_gladioli	3
Control-5-C412D	Dolosigranulum_pigrum	6
Control-5-C412D	Rhizobium_pusense	30
Control-5-C412D	Shewanella_putrefaciens	3
Control-5-C412D	Psychrobacter_cryohalolentis	15
Control-5-C412D	Gardnerella_vaginalis	3
Control-5-C412D	Aeromonas_caviae	3
Control-5-C412D	Atopobium_vaginae	3
Control-5-C412D	Gemella_morbillorum	6
Control-5-C412D	Brevibacterium_casei	6
Control-5-C412D	Centipeda_periodontii	36
Control-5-C412D	Pluralibacter_gergoviae	15
Control-5-C412D	Johnsonella_ignava	9
Control-5-C412D	Leuconostoc_lactis	6
Control-5-C412D	Cardiobacterium_hominis	12
Control-5-C412D	Aggregatibacter_segnis	27
Control-5-C412D	Solobacterium_moorei	6
Control-5-C412D	Roseomonas_mucosa	12
Control-5-C412D	Kytococcus_sedentarius	18
Control-5-C412D	Morococcus_cerebrosus	3
Control-5-C412D	Pseudomonas_aeruginosa	89
Control-5-C412D	Acinetobacter_radioresistens	21
Control-5-C412D	Acinetobacter_nosocomialis	6
Control-5-C412D	Acinetobacter_pittii	157
Control-5-C412D	Microbacterium_testaceum	3
Control-5-C412D	Corynebacterium_amycolatum	18
Control-5-C412D	Corynebacterium_pseudodiphtheriticum	6
Control-5-C412D	Staphylococcus_hominis	24
Control-5-C412D	Staphylococcus_capitis	57
Control-5-C412D	Staphylococcus_pettenkoferi	9
Control-5-C412D	Staphylococcus_sciuri	3
Control-5-C412D	Staphylococcus_haemolyticus	59
Control-5-C412D	Actinomyces_odontolytica	51
Control-5-C412D	Actinomyces_georgiae	12
Control-5-C412D	Actinomyces_viscosus	9
Control-5-C412D	Moraxella_atlantae	3
Control-5-C412D	Lactococcus_lactis	12
Control-5-C412D	Lactococcus_garvieae	6
Control-5-C412D	Prevotella_nigrescens	6
Control-5-C412D	Prevotella_salivae	12
Control-5-C412D	Chryseobacterium_gleum	3
Control-5-C412D	Lactobacillus_brevis	3
Control-5-C412D	Leptotrichia_shahii	6
Control-5-C412D	Leptotrichia_hofstadii	6
Control-5-C412D	Leptotrichia_trevisanii	6
Control-5-C412D	Klebsiella_michiganensis	3
Control-5-C412D	Psychrobacter_phenylpyruvicus	9
Control-5-C412D	Carnobacterium_divergens	3
Control-5-C412D	Campylobacter_concisus	15
Control-5-C412D	Fusobacterium_hwasookii	21
Control-5-C412D	Aspergillus_sydowii	12
Control-5-C412D	Candida_parapsilosis	33
Control-5-C412D	Rhodococcus_rhodochrous	3
Control-5-C412D	Stenotrophomonas_maltophilia	6
Control-5-C412D	Malassezia_furfur	6
Control-5-C412D	Malassezia_japonica	12
Control-5-C412D	Porphyromonas_endodontalis	6
Control-5-C412D	Weissella_confusa	12
Control-5-C412D	Kingella_denitrificans	3
Control-5-C412D	Pantoea_dispersa	21
Control-5-C412D	Acinetobacter_seifertii	15
Control-5-C412D	Staphylococcus_caprae	3
Control-5-C412D	Streptococcus_intermedius	3
Control-5-C412D	Corynebacterium_tuberculostearicum	3
Control-5-C412D	Prevotella_oris	6
Control-5-C412D	Veillonella_dispar	3
Control-5-C412D	Candida_sake	186
NC-2-V171D	Pseudomonas_stutzeri	8
NC-2-V171D	Pseudomonas_oleovorans	58
NC-2-V171D	Pseudomonas_alcaligenes	2
NC-2-V171D	Pseudomonas_oryzihabitans	52
NC-2-V171D	Pseudomonas_fluorescens	28
NC-2-V171D	Pseudomonas_chlororaphis	4
NC-2-V171D	Pseudomonas_mosselii	4
NC-2-V171D	Pseudomonas_monteilii	1
NC-2-V171D	Pseudomonas_protegens	1
NC-2-V171D	Pseudomonas_veronii	11
NC-2-V171D	Streptococcus_oralis	20
NC-2-V171D	Streptococcus_mitis	6
NC-2-V171D	Veillonella_atypica	4
NC-2-V171D	Propionibacterium_acnes	985
NC-2-V171D	Neisseria_subflava	9
NC-2-V171D	Neisseria_sicca	3
NC-2-V171D	Moraxella_osloensis	730
NC-2-V171D	Corynebacterium_pseudogenitalium	5
NC-2-V171D	Corynebacterium_accolens	65
NC-2-V171D	Corynebacterium_callunae	11
NC-2-V171D	Sphingomonas_echinoides	47
NC-2-V171D	Sphingomonas_melonis	10
NC-2-V171D	Sphingomonas_paucimobilis	2
NC-2-V171D	Sphingomonas_adhaesiva	2
NC-2-V171D	Acinetobacter_johnsonii	881
NC-2-V171D	Acinetobacter_guillouiae	7
NC-2-V171D	Acinetobacter_junii	104
NC-2-V171D	Acinetobacter_lwoffii	471
NC-2-V171D	Acinetobacter_ursingii	10
NC-2-V171D	Acinetobacter_haemolyticus	4
NC-2-V171D	Acinetobacter_bereziniae	4
NC-2-V171D	Acinetobacter_soli	64
NC-2-V171D	Microbacterium_aurum	235
NC-2-V171D	Microbacterium_paraoxydans	6
NC-2-V171D	Microbacterium_oxydans	3
NC-2-V171D	Microbacterium_maritypicum	2
NC-2-V171D	Prevotella_melaninogenica	6
NC-2-V171D	Rothia_mucilaginosa	10
NC-2-V171D	Rothia_dentocariosa	5
NC-2-V171D	Rhodococcus_fascians	82
NC-2-V171D	Rhodococcus_erythropolis	34
NC-2-V171D	Chryseobacterium_hominis	83
NC-2-V171D	Chryseobacterium_indologenes	30
NC-2-V171D	Cutibacterium_granulosum	69
NC-2-V171D	Propionibacterium_namnetense	42
NC-2-V171D	Delftia_acidovorans	3
NC-2-V171D	Fusobacterium_periodonticum	4
NC-2-V171D	Staphylococcus_epidermidis	194
NC-2-V171D	Staphylococcus_warneri	88
NC-2-V171D	Staphylococcus_pasteuri	7
NC-2-V171D	Paracoccus_yeei	82
NC-2-V171D	Paracoccus_sanguinis	110
NC-2-V171D	Haemophilus_parainfluenzae	6
NC-2-V171D	Micrococcus_luteus	170
NC-2-V171D	Micrococcus_lylae	2
NC-2-V171D	Gordonia_sputi	46
NC-2-V171D	Gordonia_bronchialis	20
NC-2-V171D	Gordonia_polyisoprenivorans	17
NC-2-V171D	Sphingobacterium_spiritivorum	1
NC-2-V171D	Dermacoccus_nishinomiyaensis	85
NC-2-V171D	Kocuria_rhizophila	67
NC-2-V171D	Kocuria_kristinae	19
NC-2-V171D	Kocuria_varians	11
NC-2-V171D	Xanthomonas_campestris	1093
NC-2-V171D	Brochothrix_thermosphacta	33
NC-2-V171D	Brevundimonas_vesicularis	27
NC-2-V171D	Brevundimonas_diminuta	10
NC-2-V171D	Methylobacterium_radiotolerans	5
NC-2-V171D	Methylobacterium_aquaticum	2
NC-2-V171D	Methylobacterium_mesophilicum	5
NC-2-V171D	Lactobacillus_delbrueckii	1
NC-2-V171D	Burkholderia_cepacia	5
NC-2-V171D	Burkholderia_contaminans	1
NC-2-V171D	Enterobacter_ludwigii	1
NC-2-V171D	Psychrobacter_cryohalolentis	4
NC-2-V171D	Dolosigranulum_pigrum	29
NC-2-V171D	Shewanella_baltica	18
NC-2-V171D	Abiotrophia_defectiva	7
NC-2-V171D	Elizabethkingia_miricola	17
NC-2-V171D	Elizabethkingia_anophelis	482
NC-2-V171D	Pluralibacter_gergoviae	6
NC-2-V171D	Rahnella_aquatilis	20
NC-2-V171D	Janibacter_indicus	39
NC-2-V171D	Alcaligenes_faecalis	4
NC-2-V171D	Granulicatella_adiacens	5
NC-2-V171D	Stenotrophomonas_maltophilia	5
NC-2-V171D	Weissella_viridescens	3
NC-2-V171D	Serratia_marcescens	160
NC-2-V171D	Mycobacterium_iranicum	6
NC-2-V171D	Mycobacterium_abscessus	19
NC-2-V171D	Comamonas_testosteroni	1
NC-2-V171D	Comamonas_terrigena	1
NC-2-V171D	Comamonas_kerstersii	1
NC-2-V171D	Ochrobactrum_anthropi	1
NC-2-V171D	Pantoea_agglomerans	10
NC-2-V171D	Klebsiella_michiganensis	6
NC-2-V171D	Sphingobium_xenophagum	14
NC-2-V171D	Enterococcus_cecorum	15
NC-2-V171D	Roseomonas_mucosa	48
NC-2-V171D	Agrobacterium_tumefaciens	1
NC-2-V171D	Massilia_timonae	27
NC-2-V171D	Rhizobium_pusense	14
NC-2-V171D	Aeromonas_hydrophila	1
NC-2-V171D	Aerococcus_viridans	10
NC-2-V171D	Empedobacter_brevis	1
NC-2-V171D	Macrococcus_caseolyticus	5
NC-2-V171D	Leifsonia_aquatica	1
NC-2-V171D	Cupriavidus_metallidurans	5
NC-2-V171D	Paraburkholderia_fungorum	1
NC-2-V171D	Acinetobacter_radioresistens	7
NC-2-V171D	Microbacterium_testaceum	4
NC-2-V171D	Gordonia_amarae	5
NC-2-V171D	Pseudomonas_viridiflava	8
NC-2-V171D	Actinomyces_massiliensis	3
NC-2-V171D	Actinomyces_odontolytica	4
NC-2-V171D	Corynebacterium_matruchotii	9
NC-2-V171D	Corynebacterium_propinquum	40
NC-2-V171D	Corynebacterium_aurimucosum	12
NC-2-V171D	Corynebacterium_pseudodiphtheriticum	18
NC-2-V171D	Capnocytophaga_gingivalis	3
NC-2-V171D	Capnocytophaga_sputigena	3
NC-2-V171D	Prevotella_intermedia	4
NC-2-V171D	Rothia_aeria	6
NC-2-V171D	Lautropia_mirabilis	8
NC-2-V171D	Porphyromonas_somerae	8
NC-2-V171D	Staphylococcus_hominis	67
NC-2-V171D	Staphylococcus_capitis	27
NC-2-V171D	Malassezia_restricta	493
NC-2-V171D	Malassezia_globosa	165
NC-2-V171D	Candida_sake	248
NC-2-V171D	Aspergillus_sydowii	40
NC-2-V171D	Aspergillus_glaucus	2
NC-2-V171D	Aspergillus_ruber	1
NC-2-V171D	Aspergillus_versicolor	4
NC-2-V171D	Pseudomonas_aeruginosa	111
NC-2-V171D	Actinomyces_oris	10
NC-2-V171D	Actinomyces_naeslundii	13
NC-2-V171D	Streptococcus_sanguinis	12
NC-2-V171D	Streptococcus_gordonii	7
NC-2-V171D	Veillonella_parvula	12
NC-2-V171D	Enterobacter_asburiae	3
NC-2-V171D	Human_papillomavirus_98	22
NC-2-V171D	Human_papillomavirus_type_8	6
NC-2-V171D	Malassezia_japonica	87
NC-2-V171D	Candida_parapsilosis	41
NC-2-V171D	Aspergillus_hiratsukae	3
NC-2-V171D	Corynebacterium_falsenii	6687
NC-2-V171D	Corynebacterium_amycolatum	95
NC-2-V171D	Corynebacterium_kroppenstedtii	4
NC-2-V171D	Lactococcus_lactis	101
NC-2-V171D	Lactococcus_garvieae	51
NC-2-V171D	Prevotella_bivia	20
NC-2-V171D	Gardnerella_vaginalis	13
NC-2-V171D	Brevibacterium_casei	30
NC-2-V171D	Atopobium_vaginae	14
NC-2-V171D	Corynebacterium_coyleae	19
NC-2-V171D	Actinomyces_polynesiensis	3
NC-2-V171D	Streptococcus_cristatus	4
NC-2-V171D	Leuconostoc_lactis	8
NC-2-V171D	Moraxella_catarrhalis	10
NC-2-V171D	Malassezia_furfur	32
NC-2-V171D	Streptococcus_australis	3
NC-2-V171D	Streptococcus_thermophilus	5
NC-2-V171D	Corynebacterium_tuberculostearicum	4
NC-2-V171D	Corynebacterium_striatum	9
NC-2-V171D	Staphylococcus_haemolyticus	32
NC-2-V171D	Rhodococcus_globerulus	3
NC-2-V171D	Streptococcus_salivarius	7
NC-2-V171D	Veillonella_dispar	3
NC-2-V171D	Acinetobacter_baumannii	4
NC-2-V171D	Human_gammaherpesvirus_4	1
NC-2-V171D	Acinetobacter_pittii	65
NC-2-V171D	Microbacterium_arborescens	6
NC-2-V171D	Gordonia_terrae	4
NC-2-V171D	Cutibacterium_avidum	4
NC-2-V171D	Corynebacterium_stationis	5
NC-2-V171D	Corynebacterium_ureicelerivorans	8
NC-2-V171D	Corynebacterium_glutamicum	3
NC-2-V171D	Corynebacterium_xerosis	5
NC-2-V171D	Staphylococcus_equorum	8
NC-2-V171D	Staphylococcus_cohnii	9
NC-2-V171D	Staphylococcus_pettenkoferi	12
NC-2-V171D	Staphylococcus_aureus	6
NC-2-V171D	Staphylococcus_sciuri	3
NC-2-V171D	Porphyromonas_gingivalis	5
NC-2-V171D	Elizabethkingia_meningoseptica	4
NC-2-V171D	Leuconostoc_mesenteroides	10
NC-2-V171D	Weissella_confusa	3
NC-2-V171D	Aeromonas_caviae	10
NC-2-V171D	Finegoldia_magna	5
NC-2-V171D	Myroides_odoratimimus	5
NC-2-V171D	Solobacterium_moorei	3
NC-2-V171D	Massilia_alkalitolerans	5
NC-2-V171D	Peptoniphilus_rhinitidis	6
NC-2-V171D	Empedobacter_falsenii	5
NC-2-V171D	Aureimonas_altamirensis	5
NC-2-V171D	Leclercia_adecarboxylata	5
NC-2-V171D	Kytococcus_sedentarius	5
NC-2-V171D	Exophiala_dermatitidis	4
NC-2-V171D	Malassezia_yamatoensis	8
NC-2-V171D	Acanthamoeba_palestinensis	1
NC-2-V171D	Echinococcus_canadensis	2
NC-2-V171D	Enterobacter_kobei	3
NC-2-V171D	Acinetobacter_seifertii	6
NC-2-V171D	Moraxella_atlantae	4
NC-2-V171D	Staphylococcus_caprae	3
NC-2-V171D	Campylobacter_ureolyticus	3
NC-2-V171D	Aeromonas_veronii	4
NC-2-V171D	Mycobacterium_doricum	3
NC-2-V171D	Mycobacterium_chelonae	4
NC-2-V171D	Bifidobacterium_longum	3
NC-2-V171D	Aspergillus_oryzae	1
NC-2-V171D	Pantoea_dispersa	15
NC-2-V171D	Staphylococcus_xylosus	21
NC-2-V171D	Microbacterium_foliorum	4
NC-2-V171D	Pantoea_vagans	9
Control-11-V174D	Microbacterium_aurum	606
Control-11-V174D	Microbacterium_paraoxydans	9
Control-11-V174D	Microbacterium_oxydans	3
Control-11-V174D	Moraxella_osloensis	1183
Control-11-V174D	Propionibacterium_acnes	794
Control-11-V174D	Corynebacterium_falsenii	1175
Control-11-V174D	Corynebacterium_pseudogenitalium	9
Control-11-V174D	Corynebacterium_accolens	14
Control-11-V174D	Corynebacterium_callunae	3
Control-11-V174D	Gordonia_bronchialis	68
Control-11-V174D	Gordonia_polyisoprenivorans	33
Control-11-V174D	Gordonia_sputi	105
Control-11-V174D	Paracoccus_yeei	215
Control-11-V174D	Paracoccus_sanguinis	118
Control-11-V174D	Chryseobacterium_hominis	354
Control-11-V174D	Chryseobacterium_indologenes	228
Control-11-V174D	Acinetobacter_johnsonii	376
Control-11-V174D	Acinetobacter_lwoffii	73
Control-11-V174D	Acinetobacter_junii	35
Control-11-V174D	Acinetobacter_soli	6
Control-11-V174D	Acinetobacter_ursingii	6
Control-11-V174D	Acinetobacter_haemolyticus	3
Control-11-V174D	Acinetobacter_guillouiae	9
Control-11-V174D	Kocuria_rhizophila	35
Control-11-V174D	Kocuria_varians	6
Control-11-V174D	Kocuria_kristinae	6
Control-11-V174D	Staphylococcus_warneri	70
Control-11-V174D	Staphylococcus_epidermidis	287
Control-11-V174D	Staphylococcus_pasteuri	6
Control-11-V174D	Dermacoccus_nishinomiyaensis	151
Control-11-V174D	Leuconostoc_lactis	54
Control-11-V174D	Sphingomonas_echinoides	57
Control-11-V174D	Sphingomonas_melonis	17
Control-11-V174D	Sphingomonas_adhaesiva	6
Control-11-V174D	Aeromonas_salmonicida	68
Control-11-V174D	Aeromonas_hydrophila	3
Control-11-V174D	Cutibacterium_granulosum	102
Control-11-V174D	Propionibacterium_namnetense	41
Control-11-V174D	Elizabethkingia_anophelis	196
Control-11-V174D	Elizabethkingia_miricola	84
Control-11-V174D	Pseudomonas_fluorescens	54
Control-11-V174D	Pseudomonas_stutzeri	19
Control-11-V174D	Pseudomonas_veronii	14
Control-11-V174D	Pseudomonas_oleovorans	3
Control-11-V174D	Pseudomonas_alcaligenes	3
Control-11-V174D	Pseudomonas_oryzihabitans	6
Control-11-V174D	Pseudomonas_fulva	3
Control-11-V174D	Rhodococcus_fascians	25
Control-11-V174D	Rhodococcus_erythropolis	41
Control-11-V174D	Brochothrix_thermosphacta	94
Control-11-V174D	Micrococcus_luteus	46
Control-11-V174D	Mycobacterium_abscessus	11
Control-11-V174D	Mycobacterium_iranicum	3
Control-11-V174D	Actinomyces_polynesiensis	11
Control-11-V174D	Janibacter_indicus	57
Control-11-V174D	Brevundimonas_vesicularis	22
Control-11-V174D	Brevundimonas_diminuta	3
Control-11-V174D	Rahnella_aquatilis	76
Control-11-V174D	Sphingobium_xenophagum	19
Control-11-V174D	Xanthomonas_campestris	9
Control-11-V174D	Neisseria_meningitidis	3
Control-11-V174D	Weissella_viridescens	14
Control-11-V174D	Pluralibacter_gergoviae	6
Control-11-V174D	Shewanella_baltica	86
Control-11-V174D	Pantoea_agglomerans	30
Control-11-V174D	Ochrobactrum_anthropi	22
Control-11-V174D	Aerococcus_viridans	3
Control-11-V174D	Massilia_timonae	9
Control-11-V174D	Macrococcus_caseolyticus	6
Control-11-V174D	Methylobacterium_radiotolerans	3
Control-11-V174D	Comamonas_testosteroni	3
Control-11-V174D	Empedobacter_brevis	3
Control-11-V174D	Microbacterium_testaceum	6
Control-11-V174D	Microbacterium_arborescens	11
Control-11-V174D	Gordonia_amarae	27
Control-11-V174D	Gordonia_terrae	6
Control-11-V174D	Staphylococcus_capitis	30
Control-11-V174D	Malassezia_japonica	834
Control-11-V174D	Malassezia_restricta	250
Control-11-V174D	Exophiala_dermatitidis	78
Control-11-V174D	Aspergillus_sydowii	11
Control-11-V174D	Moraxella_catarrhalis	6
Control-11-V174D	Propionibacterium_propionicum	3
Control-11-V174D	Corynebacterium_aurimucosum	22
Control-11-V174D	Chryseobacterium_gleum	3
Control-11-V174D	Malassezia_furfur	105
Control-11-V174D	Candida_parapsilosis	202
Control-11-V174D	Alcaligenes_faecalis	3
Control-11-V174D	Corynebacterium_kroppenstedtii	3
Control-11-V174D	Streptococcus_oralis	14
Control-11-V174D	Lactococcus_lactis	35
Control-11-V174D	Aeromonas_caviae	11
Control-11-V174D	Rothia_mucilaginosa	11
Control-11-V174D	Haemophilus_parainfluenzae	3
Control-11-V174D	Roseomonas_mucosa	17
Control-11-V174D	Veillonella_parvula	14
Control-11-V174D	Brevibacterium_casei	11
Control-11-V174D	Dolosigranulum_pigrum	3
Control-11-V174D	Leclercia_adecarboxylata	6
Control-11-V174D	Sphingobacterium_spiritivorum	3
Control-11-V174D	Acinetobacter_pittii	14
Control-11-V174D	Microbacterium_resistens	6
Control-11-V174D	Pseudomonas_aeruginosa	54
Control-11-V174D	Enterobacter_hormaechei	6
Control-11-V174D	Enterobacter_cloacae	3
Control-11-V174D	Klebsiella_michiganensis	3
Control-11-V174D	Corynebacterium_matruchotii	9
Control-11-V174D	Corynebacterium_ureicelerivorans	3
Control-11-V174D	Corynebacterium_tuberculostearicum	14
Control-11-V174D	Staphylococcus_hominis	30
Control-11-V174D	Staphylococcus_sciuri	3
Control-11-V174D	Rhizobium_pusense	6
Control-11-V174D	Streptococcus_sanguinis	17
Control-11-V174D	Corynespora_cassiicola	3
Control-11-V174D	Rhodococcus_rhodochrous	9
Control-11-V174D	Moraxella_atlantae	3
Control-11-V174D	Stenotrophomonas_maltophilia	14
Control-11-V174D	Serratia_marcescens	33
Control-11-V174D	Elizabethkingia_meningoseptica	9
Control-11-V174D	Malassezia_globosa	43
Control-11-V174D	Corynebacterium_amycolatum	86
Control-11-V174D	Staphylococcus_pettenkoferi	14
Control-11-V174D	Staphylococcus_cohnii	25
Control-11-V174D	Staphylococcus_equorum	6
Control-11-V174D	Lactococcus_garvieae	9
Control-11-V174D	Lactococcus_raffinolactis	14
Control-11-V174D	Psychrobacter_cryohalolentis	11
Control-11-V174D	Pantoea_dispersa	9
Control-11-V174D	Weeksella_virosa	17
Control-11-V174D	Aureimonas_altamirensis	9
Control-11-V174D	Myroides_odoratimimus	22
Control-11-V174D	Streptococcus_mitis	38
Control-11-V174D	Malassezia_yamatoensis	6
Control-11-V174D	Acinetobacter_nosocomialis	3
Control-11-V174D	Staphylococcus_haemolyticus	22
Control-11-V174D	Staphylococcus_caprae	3
Control-11-V174D	Corynebacterium_simulans	3
Control-11-V174D	Corynebacterium_striatum	6
Control-11-V174D	Corynebacterium_propinquum	11
Control-11-V174D	Corynebacterium_xerosis	3
Control-11-V174D	Streptococcus_gordonii	6
Control-11-V174D	Streptococcus_salivarius	9
Control-11-V174D	Streptococcus_parasanguinis	6
Control-11-V174D	Citrobacter_braakii	3
Control-11-V174D	Mycobacterium_fortuitum	3
Control-11-V174D	Prevotella_melaninogenica	9
Control-11-V174D	Prevotella_timonensis	3
Control-11-V174D	Rothia_aeria	6
Control-11-V174D	Actinomyces_massiliensis	3
Control-11-V174D	Actinomyces_oris	11
Control-11-V174D	Neisseria_elongata	3
Control-11-V174D	Lautropia_mirabilis	9
Control-11-V174D	Peptoniphilus_harei	3
Control-11-V174D	Lactobacillus_crispatus	6
Control-11-V174D	Finegoldia_magna	3
Control-11-V174D	Brevibacterium_linens	3
Control-11-V174D	Carnobacterium_divergens	6
Control-11-V174D	Pantoea_ananatis	3
Control-11-V174D	Weissella_confusa	6
Control-11-V174D	Massilia_alkalitolerans	11
Control-11-V174D	Gardnerella_vaginalis	11
Control-11-V174D	Pectobacterium_carotovorum	3
Control-11-V174D	Actinomyces_naeslundii	3
Control-11-V174D	Capnocytophaga_sputigena	6
Control-11-V174D	Neisseria_subflava	6
Control-11-V174D	Porphyromonas_somerae	6
Control-11-V174D	Kytococcus_sedentarius	6
Control-11-V174D	Atopobium_vaginae	6
Control-11-V174D	Granulicatella_adiacens	3
Control-11-V174D	Ochrobactrum_oryzae	6
Control-11-V174D	Riemerella_anatipestifer	9
Control-11-V174D	Clostridium_algidicarnis	9
Control-11-V174D	Acinetobacter_seifertii	11
Control-11-V174D	Gordonia_rubripertincta	3
Control-11-V174D	Gordonia_alkanivorans	9
Control-11-V174D	Cutibacterium_avidum	3
Control-11-V174D	Microbacterium_foliorum	3
Control-11-V174D	Corynebacterium_coyleae	17
Control-11-V174D	Corynebacterium_resistens	17
Control-11-V174D	Prevotella_oris	3
Control-11-V174D	Actinomyces_provencensis	3
Control-11-V174D	Actinomyces_dentalis	3
Control-11-V174D	Aeromonas_veronii	6
Control-11-V174D	Aeromonas_media	3
Control-11-V174D	Pseudomonas_viridiflava	6
Control-11-V174D	Mycobacterium_holsaticum	3
Control-11-V174D	Carnobacterium_maltaromaticum	3
Control-11-V174D	Actinomyces_odontolytica	9
Control-11-V174D	Human_papillomavirus_type_8	3
NC-1-V151D	Pseudomonas_stutzeri	6
NC-1-V151D	Pseudomonas_oleovorans	26
NC-1-V151D	Pseudomonas_putida	6
NC-1-V151D	Pseudomonas_alcaligenes	16
NC-1-V151D	Pseudomonas_mendocina	6
NC-1-V151D	Pseudomonas_oryzihabitans	11
NC-1-V151D	Pseudomonas_fluorescens	160
NC-1-V151D	Pseudomonas_fulva	6
NC-1-V151D	Pseudomonas_chlororaphis	16
NC-1-V151D	Pseudomonas_veronii	21
NC-1-V151D	Capnocytophaga_gingivalis	186
NC-1-V151D	Streptococcus_sanguinis	901
NC-1-V151D	Streptococcus_gordonii	278
NC-1-V151D	Veillonella_parvula	1215
NC-1-V151D	Acinetobacter_junii	88
NC-1-V151D	Acinetobacter_johnsonii	2166
NC-1-V151D	Acinetobacter_guillouiae	11
NC-1-V151D	Acinetobacter_ursingii	16
NC-1-V151D	Acinetobacter_lwoffii	453
NC-1-V151D	Acinetobacter_soli	47
NC-1-V151D	Acinetobacter_bereziniae	16
NC-1-V151D	Rothia_aeria	114
NC-1-V151D	Propionibacterium_acnes	1112
NC-1-V151D	Porphyromonas_somerae	119
NC-1-V151D	Actinomyces_naeslundii	716
NC-1-V151D	Actinomyces_oris	623
NC-1-V151D	Rhodococcus_erythropolis	103
NC-1-V151D	Rhodococcus_fascians	181
NC-1-V151D	Moraxella_osloensis	2490
NC-1-V151D	Moraxella_atlantae	6
NC-1-V151D	Corynebacterium_matruchotii	2213
NC-1-V151D	Corynebacterium_falsenii	62
NC-1-V151D	Corynebacterium_pseudogenitalium	6
NC-1-V151D	Corynebacterium_accolens	26
NC-1-V151D	Corynebacterium_callunae	11
NC-1-V151D	Gemella_sanguinis	6
NC-1-V151D	Sphingomonas_paucimobilis	6
NC-1-V151D	Sphingomonas_echinoides	57
NC-1-V151D	Sphingomonas_melonis	16
NC-1-V151D	Enterobacter_kobei	6
NC-1-V151D	Methylobacterium_aquaticum	6
NC-1-V151D	Haemophilus_parainfluenzae	206
NC-1-V151D	Staphylococcus_epidermidis	139
NC-1-V151D	Staphylococcus_warneri	83
NC-1-V151D	Staphylococcus_pasteuri	52
NC-1-V151D	Chryseobacterium_hominis	669
NC-1-V151D	Chryseobacterium_indologenes	263
NC-1-V151D	Leptotrichia_wadei	103
NC-1-V151D	Leptotrichia_shahii	26
NC-1-V151D	Microbacterium_aurum	283
NC-1-V151D	Stenotrophomonas_acidaminiphila	11
NC-1-V151D	Brevundimonas_diminuta	11
[truncated: 63,820 more rows]
